# Supplementary material for: A mathematical model of COVID-19 with multiple variants of the virus under optimal control in Ghana
Source: PLoS One. 2024 Jul 2;19(7):e0303791. doi: 10.1371/journal.pone.0303791 (PMC11218976; doi:10.1371/journal.pone.0303791)
Supplement: S1 File — This material includes the data from Ghana we used and the code written in MATLAB to obtain data fitting results and optimal control results. (ZIP) [file pone.0303791.s003.zip]

Archive with 226 entries (219 files):
- code_matlab/
- __MACOSX/._code_matlab
- code_matlab/optimal_control.m
- __MACOSX/code_matlab/._optimal_control.m
- code_matlab/.DS_Store
- code_matlab/fitting_result_plot.m
- __MACOSX/code_matlab/._fitting_result_plot.m
- code_matlab/call_parameters.m
- __MACOSX/code_matlab/._call_parameters.m
- code_matlab/results/
- __MACOSX/code_matlab/._results
- code_matlab/diffun.m
- __MACOSX/code_matlab/._diffun.m
- code_matlab/main.m
- __MACOSX/code_matlab/._main.m
- code_matlab/set_compartsments.m
- __MACOSX/code_matlab/._set_compartsments.m
- code_matlab/test.m
- __MACOSX/code_matlab/._test.m
- code_matlab/data/
- __MACOSX/code_matlab/._data
- code_matlab/FitToODE.m
- __MACOSX/code_matlab/._FitToODE.m
- code_matlab/results/Actual data.eps
- __MACOSX/code_matlab/results/._Actual data.eps
- code_matlab/results/.DS_Store
- __MACOSX/code_matlab/results/._.DS_Store
- code_matlab/results/Data fitting.eps
- __MACOSX/code_matlab/results/._Data fitting.eps
- code_matlab/results/[Fig]Real_data.png
- __MACOSX/code_matlab/results/._[Fig]Real_data.png
- code_matlab/results/optimal_control/
- __MACOSX/code_matlab/results/._optimal_control
- code_matlab/results/[Fig]Transmission_rates.png
- __MACOSX/code_matlab/results/._[Fig]Transmission_rates.png
- code_matlab/results/figures/
- __MACOSX/code_matlab/results/._figures
- code_matlab/results/equilibrium/
- __MACOSX/code_matlab/results/._equilibrium
- code_matlab/results/optimal control/
- __MACOSX/code_matlab/results/._optimal control
- code_matlab/results/Actual data.pdf
- __MACOSX/code_matlab/results/._Actual data.pdf
- code_matlab/results/[Fig]Data_fitting.png
- __MACOSX/code_matlab/results/._[Fig]Data_fitting.png
- code_matlab/results/Data fitting.pdf
- code_matlab/data/.DS_Store
- code_matlab/data/Ghana_vaccinated_data.csv
- __MACOSX/code_matlab/data/._Ghana_vaccinated_data.csv
- code_matlab/data/Ghana Covid Variants.txt
- __MACOSX/code_matlab/data/._Ghana Covid Variants.txt
- code_matlab/data/Noguchi Covid 19 research.pdf
- __MACOSX/code_matlab/data/._Noguchi Covid 19 research.pdf
- code_matlab/data/Ghana_only_covid19_data.csv
- __MACOSX/code_matlab/data/._Ghana_only_covid19_data.csv
- code_matlab/results/optimal_control/[u1, u2, u3 =0.8,0,0.8]  [beta1, beta2 =0.6,0.6].eps
- code_matlab/results/optimal_control/[u1, u2, u3 =0.8,0.1,0.8]  [beta1, beta2 =0.6,0.6].eps
- code_matlab/results/optimal_control/[u1, u2, u3 =0.1,0.8,0]  [beta1, beta2 =0.6,0.6].eps
- code_matlab/results/optimal_control/[u1, u2, u3 =0.5,0,0.5]  [beta1, beta2 =0.6,0.6].eps
- code_matlab/results/optimal_control/[u1, u2, u3 =0.5,0.1,0]  [beta1, beta2 =0.6,0.6].eps
- code_matlab/results/optimal_control/[u1, u2, u3 =0,0.8,0.8]  [beta1, beta2 =0.6,0.6].eps
- code_matlab/results/optimal_control/[u1, u2, u3 =0.5,0.5,0.1]  [beta1, beta2 =0.6,0.6].eps
- code_matlab/results/optimal_control/[u1, u2, u3 =0.1,0.8,0.1]  [beta1, beta2 =0.6,0.6].eps
- code_matlab/results/optimal_control/[u1, u2, u3 =0.8,0,0]  [beta1, beta2 =0.6,0.6].eps
- code_matlab/results/optimal_control/[u1, u2, u3 =0.5,0.1,0.5]  [beta1, beta2 =0.6,0.6].eps
- code_matlab/results/optimal_control/[u1, u2, u3 =0,0,0.5]  [beta1, beta2 =0.6,0.6].eps
- code_matlab/results/optimal_control/[u1, u2, u3 =0.1,0.5,0.1]  [beta1, beta2 =0.6,0.6].eps
- code_matlab/results/optimal_control/[u1, u2, u3 =0.5,0,0]  [beta1, beta2 =0.6,0.6].eps
- code_matlab/results/optimal_control/[u1, u2, u3 =0,0.1,0]  [beta1, beta2 =0.6,0.6].eps
- code_matlab/results/optimal_control/[u1, u2, u3 =0.1,0,0.1]  [beta1, beta2 =0.6,0.6].eps
- code_matlab/results/optimal_control/[u1, u2, u3 =0.1,0.1,0.5]  [beta1, beta2 =0.6,0.6].eps
- code_matlab/results/optimal_control/[u1, u2, u3 =0,0.5,0.8]  [beta1, beta2 =0.6,0.6].eps
- code_matlab/results/optimal_control/[u1, u2, u3 =0.1,0.5,0]  [beta1, beta2 =0.6,0.6].eps
- code_matlab/results/optimal_control/[u1, u2, u3 =0.5,0.8,0.1]  [beta1, beta2 =0.6,0.6].eps
- code_matlab/results/optimal_control/[u1, u2, u3 =0.1,0.8,0.8]  [beta1, beta2 =0.6,0.6].eps
- code_matlab/results/optimal_control/[u1, u2, u3 =0.5,0.5,0.8]  [beta1, beta2 =0.6,0.6].eps
- code_matlab/results/optimal_control/[u1, u2, u3 =0,0.8,0.1]  [beta1, beta2 =0.6,0.6].eps
- code_matlab/results/optimal_control/[u1, u2, u3 =0.8,0.8,0]  [beta1, beta2 =0.6,0.6].eps
- code_matlab/results/optimal_control/[u1, u2, u3 =0.5,0.8,0.8]  [beta1, beta2 =0.6,0.6].eps
- code_matlab/results/optimal_control/[u1, u2, u3 =0,0.5,0.1]  [beta1, beta2 =0.6,0.6].eps
- code_matlab/results/optimal_control/[u1, u2, u3 =0.1,0,0.8]  [beta1, beta2 =0.6,0.6].eps
- code_matlab/results/optimal_control/[u1, u2, u3 =0,0.1,0.5]  [beta1, beta2 =0.6,0.6].eps
- code_matlab/results/optimal_control/[u1, u2, u3 =0.1,0.5,0.8]  [beta1, beta2 =0.6,0.6].eps
- code_matlab/results/optimal_control/[u1, u2, u3 =0.8,0.1,0.1]  [beta1, beta2 =0.6,0.6].eps
- code_matlab/results/optimal_control/[u1, u2, u3 =0.8,0.5,0]  [beta1, beta2 =0.6,0.6].eps
- code_matlab/results/optimal_control/[u1, u2, u3 =0.8,0,0.1]  [beta1, beta2 =0.6,0.6].eps
- code_matlab/results/optimal_control/[u1, u2, u3 =0.8,0.5,0.5]  [beta1, beta2 =0.6,0.6].eps
- code_matlab/results/optimal_control/[u1, u2, u3 =0.8,0.8,0.5]  [beta1, beta2 =0.6,0.6].eps
- code_matlab/results/optimal_control/[u1, u2, u3 =0.5,0.1,0.8]  [beta1, beta2 =0.6,0.6].eps
- code_matlab/results/optimal_control/[u1, u2, u3 =0,0.8,0.5]  [beta1, beta2 =0.6,0.6].eps
- code_matlab/results/optimal_control/[u1, u2, u3 =0.1,0.1,0.8]  [beta1, beta2 =0.6,0.6].eps
- code_matlab/results/optimal_control/[u1, u2, u3 =0,0.5,0.5]  [beta1, beta2 =0.6,0.6].eps
- code_matlab/results/optimal_control/[u1, u2, u3 =0,0.1,0.1]  [beta1, beta2 =0.6,0.6].eps
- code_matlab/results/optimal_control/[u1, u2, u3 =0,0,0.8]  [beta1, beta2 =0.6,0.6].eps
- code_matlab/results/optimal_control/[u1, u2, u3 =0.8,0.1,0.5]  [beta1, beta2 =0.6,0.6].eps
- code_matlab/results/optimal_control/[u1, u2, u3 =0.8,0.1,0]  [beta1, beta2 =0.6,0.6].eps
- code_matlab/results/optimal_control/[u1, u2, u3 =0.8,0,0.5]  [beta1, beta2 =0.6,0.6].eps
- code_matlab/results/optimal_control/[u1, u2, u3 =0.8,0.5,0.1]  [beta1, beta2 =0.6,0.6].eps
- code_matlab/results/optimal_control/[u1, u2, u3 =0.8,0.8,0.1]  [beta1, beta2 =0.6,0.6].eps
- code_matlab/results/optimal_control/[u1, u2, u3 =0.5,0,0.8]  [beta1, beta2 =0.6,0.6].eps
- code_matlab/results/optimal_control/[u1, u2, u3 =0.8,0.5,0.8]  [beta1, beta2 =0.6,0.6].eps
- code_matlab/results/optimal_control/[u1, u2, u3 =0,0.8,0]  [beta1, beta2 =0.6,0.6].eps
- code_matlab/results/optimal_control/[u1, u2, u3 =0.5,0.5,0]  [beta1, beta2 =0.6,0.6].eps
- code_matlab/results/optimal_control/[u1, u2, u3 =0.8,0.8,0.8]  [beta1, beta2 =0.6,0.6].eps
- code_matlab/results/optimal_control/[u1, u2, u3 =0.5,0,0.1]  [beta1, beta2 =0.6,0.6].eps
- code_matlab/results/optimal_control/[u1, u2, u3 =0.5,0.5,0.5]  [beta1, beta2 =0.6,0.6].eps
- code_matlab/results/optimal_control/[u1, u2, u3 =0.5,0.8,0]  [beta1, beta2 =0.6,0.6].eps
- code_matlab/results/optimal_control/[u1, u2, u3 =0.1,0.8,0.5]  [beta1, beta2 =0.6,0.6].eps
- code_matlab/results/optimal_control/[u1, u2, u3 =0.5,0.1,0.1]  [beta1, beta2 =0.6,0.6].eps
- code_matlab/results/optimal_control/[u1, u2, u3 =0,0.1,0.8]  [beta1, beta2 =0.6,0.6].eps
- code_matlab/results/optimal_control/[u1, u2, u3 =0,0,0.1]  [beta1, beta2 =0.6,0.6].eps
- __MACOSX/code_matlab/results/optimal_control/._[u1, u2, u3 =0,0,0.1]  [beta1, beta2 =0.6,0.6].eps
- code_matlab/results/optimal_control/[u1, u2, u3 =0.1,0.5,0.5]  [beta1, beta2 =0.6,0.6].eps
- code_matlab/results/optimal_control/[u1, u2, u3 =0.1,0,0.5]  [beta1, beta2 =0.6,0.6].eps
- code_matlab/results/optimal_control/[u1, u2, u3 =0.1,0.1,0]  [beta1, beta2 =0.6,0.6].eps
- code_matlab/results/optimal_control/[u1, u2, u3 =0.1,0.1,0.1]  [beta1, beta2 =0.6,0.6].eps
- code_matlab/results/optimal_control/[u1, u2, u3 =0.1,0,0]  [beta1, beta2 =0.6,0.6].eps
- code_matlab/results/optimal_control/[u1, u2, u3 =0,0.5,0]  [beta1, beta2 =0.6,0.6].eps
- code_matlab/results/optimal_control/[u1, u2, u3 =0.5,0.8,0.5]  [beta1, beta2 =0.6,0.6].eps
- code_matlab/results/figures/CS3_[u1, u2, u3 =0,0.8,0.5]  [beta1, beta2 =0.6,0.6].eps
- __MACOSX/code_matlab/results/figures/._CS3_[u1, u2, u3 =0,0.8,0.5]  [beta1, beta2 =0.6,0.6].eps
- code_matlab/results/figures/CS2_[u1, u2, u3 =0.1,0,0.8]  [beta1, beta2 =0.6,0.6].eps
- code_matlab/results/figures/CS3_[u1, u2, u3 =0,0.1,0.1]  [beta1, beta2 =0.6,0.6].eps
- __MACOSX/code_matlab/results/figures/._CS3_[u1, u2, u3 =0,0.1,0.1]  [beta1, beta2 =0.6,0.6].eps
- code_matlab/results/figures/CS3_[u1, u2, u3 =0,0.5,0.5]  [beta1, beta2 =0.6,0.6].eps
- code_matlab/results/figures/.DS_Store
- __MACOSX/code_matlab/results/figures/._.DS_Store
- code_matlab/results/figures/CS1_[u1, u2, u3 =0.8,0.1,0]  [beta1, beta2 =0.6,0.6].eps
- code_matlab/results/figures/CS2_[u1, u2, u3 =0.8,0,0.1]  [beta1, beta2 =0.6,0.6].eps
- code_matlab/results/figures/S3_[u1, u2, u3 =0,0,0.1]  [beta1, beta2 =0.6,0.6].eps
- code_matlab/results/figures/CS2_[u1, u2, u3 =0.5,0,0.5]  [beta1, beta2 =0.6,0.6].eps
- code_matlab/results/figures/S1_[u1, u2, u3 =0.8,0,0]  [beta1, beta2 =0.6,0.6].eps
- code_matlab/results/figures/CS1_[u1, u2, u3 =0.5,0.5,0]  [beta1, beta2 =0.6,0.6].eps
- code_matlab/results/figures/S3_[u1, u2, u3 =0,0,0.8]  [beta1, beta2 =0.6,0.6].eps
- __MACOSX/code_matlab/results/figures/._S3_[u1, u2, u3 =0,0,0.8]  [beta1, beta2 =0.6,0.6].eps
- code_matlab/results/figures/CS2_[u1, u2, u3 =0.8,0,0.8]  [beta1, beta2 =0.6,0.6].eps
- code_matlab/results/figures/S1_[u1, u2, u3 =0.5,0,0]  [beta1, beta2 =0.6,0.6].eps
- code_matlab/results/figures/CS2_[u1, u2, u3 =0.1,0,0.1]  [beta1, beta2 =0.6,0.6].eps
- code_matlab/results/figures/CS1_[u1, u2, u3 =0.1,0.1,0]  [beta1, beta2 =0.6,0.6].eps
- code_matlab/results/figures/S2_[u1, u2, u3 =0,0.1,0]  [beta1, beta2 =0.6,0.6].eps
- __MACOSX/code_matlab/results/figures/._S2_[u1, u2, u3 =0,0.1,0]  [beta1, beta2 =0.6,0.6].eps
- code_matlab/results/figures/CS3_[u1, u2, u3 =0,0.1,0.8]  [beta1, beta2 =0.6,0.6].eps
- __MACOSX/code_matlab/results/figures/._CS3_[u1, u2, u3 =0,0.1,0.8]  [beta1, beta2 =0.6,0.6].eps
- code_matlab/results/figures/CS1_[u1, u2, u3 =0.5,0.8,0]  [beta1, beta2 =0.6,0.6].eps
- code_matlab/results/figures/CS2_[u1, u2, u3 =0.5,0,0.1]  [beta1, beta2 =0.6,0.6].eps
- code_matlab/results/figures/CS1_[u1, u2, u3 =0.5,0.1,0]  [beta1, beta2 =0.6,0.6].eps
- code_matlab/results/figures/S2_[u1, u2, u3 =0,0.8,0]  [beta1, beta2 =0.6,0.6].eps
- __MACOSX/code_matlab/results/figures/._S2_[u1, u2, u3 =0,0.8,0]  [beta1, beta2 =0.6,0.6].eps
- code_matlab/results/figures/S1_[u1, u2, u3 =0.1,0,0]  [beta1, beta2 =0.6,0.6].eps
- __MACOSX/code_matlab/results/figures/._S1_[u1, u2, u3 =0.1,0,0]  [beta1, beta2 =0.6,0.6].eps
- code_matlab/results/figures/CS1_[u1, u2, u3 =0.1,0.8,0]  [beta1, beta2 =0.6,0.6].eps
- code_matlab/results/figures/data_real.eps
- __MACOSX/code_matlab/results/figures/._data_real.eps
- code_matlab/results/figures/CS1_[u1, u2, u3 =0.1,0.5,0]  [beta1, beta2 =0.6,0.6].eps
- code_matlab/results/figures/CS2_[u1, u2, u3 =0.1,0,0.5]  [beta1, beta2 =0.6,0.6].eps
- code_matlab/results/figures/CS3_[u1, u2, u3 =0,0.8,0.8]  [beta1, beta2 =0.6,0.6].eps
- code_matlab/results/figures/CS3_[u1, u2, u3 =0,0.5,0.8]  [beta1, beta2 =0.6,0.6].eps
- __MACOSX/code_matlab/results/figures/._CS3_[u1, u2, u3 =0,0.5,0.8]  [beta1, beta2 =0.6,0.6].eps
- code_matlab/results/figures/S2_[u1, u2, u3 =0,0.5,0]  [beta1, beta2 =0.6,0.6].eps
- __MACOSX/code_matlab/results/figures/._S2_[u1, u2, u3 =0,0.5,0]  [beta1, beta2 =0.6,0.6].eps
- code_matlab/results/figures/peaks and data.docx
- __MACOSX/code_matlab/results/figures/._peaks and data.docx
- code_matlab/results/figures/CS3_[u1, u2, u3 =0,0.8,0.1]  [beta1, beta2 =0.6,0.6].eps
- code_matlab/results/figures/CS1_[u1, u2, u3 =0.8,0.8,0]  [beta1, beta2 =0.6,0.6].eps
- code_matlab/results/figures/CS3_[u1, u2, u3 =0,0.1,0.5]  [beta1, beta2 =0.6,0.6].eps
- __MACOSX/code_matlab/results/figures/._CS3_[u1, u2, u3 =0,0.1,0.5]  [beta1, beta2 =0.6,0.6].eps
- code_matlab/results/figures/CS3_[u1, u2, u3 =0,0.5,0.1]  [beta1, beta2 =0.6,0.6].eps
- code_matlab/results/figures/data_fitting.eps
- __MACOSX/code_matlab/results/figures/._data_fitting.eps
- code_matlab/results/figures/CS2_[u1, u2, u3 =0.5,0,0.8]  [beta1, beta2 =0.6,0.6].eps
- code_matlab/results/figures/CS2_[u1, u2, u3 =0.8,0,0.5]  [beta1, beta2 =0.6,0.6].eps
- code_matlab/results/figures/S3_[u1, u2, u3 =0,0,0.5]  [beta1, beta2 =0.6,0.6].eps
- code_matlab/results/figures/CS1_[u1, u2, u3 =0.8,0.5,0]  [beta1, beta2 =0.6,0.6].eps
- code_matlab/results/equilibrium/equilibrium2_1.eps
- __MACOSX/code_matlab/results/equilibrium/._equilibrium2_1.eps
- code_matlab/results/equilibrium/.DS_Store
- __MACOSX/code_matlab/results/equilibrium/._.DS_Store
- code_matlab/results/equilibrium/equilibrium2_2.eps
- __MACOSX/code_matlab/results/equilibrium/._equilibrium2_2.eps
- code_matlab/results/equilibrium/equilibrium1_1.eps
- __MACOSX/code_matlab/results/equilibrium/._equilibrium1_1.eps
- code_matlab/results/equilibrium/equilibrium1_2.eps
- __MACOSX/code_matlab/results/equilibrium/._equilibrium1_2.eps
- code_matlab/results/equilibrium/equilibrium0.eps
- __MACOSX/code_matlab/results/equilibrium/._equilibrium0.eps
- code_matlab/results/optimal control/[u1, u2, u3 =0.8,0,0.8]  [beta1, beta2 =0.6,0.6].eps
- code_matlab/results/optimal control/[u1, u2, u3 =0.1,0.8,0]  [beta1, beta2 =0.6,0.6].eps
- code_matlab/results/optimal control/[u1, u2, u3 =0.5,0,0.5]  [beta1, beta2 =0.6,0.6].eps
- code_matlab/results/optimal control/[u1, u2, u3 =0.5,0.1,0]  [beta1, beta2 =0.6,0.6].eps
- code_matlab/results/optimal control/[u1, u2, u3 =0,0.8,0.8]  [beta1, beta2 =0.6,0.6].eps
- code_matlab/results/optimal control/[u1, u2, u3 =0.8,0,0]  [beta1, beta2 =0.6,0.6].eps
- code_matlab/results/optimal control/[u1, u2, u3 =0,0,0.1]  [beta1, beta2 =0.6,0.6].pdf
- code_matlab/results/optimal control/[u1, u2, u3 =0,0,0.5]  [beta1, beta2 =0.6,0.6].eps
- code_matlab/results/optimal control/[u1, u2, u3 =0.5,0,0]  [beta1, beta2 =0.6,0.6].eps
- code_matlab/results/optimal control/[u1, u2, u3 =0,0.1,0]  [beta1, beta2 =0.6,0.6].eps
- __MACOSX/code_matlab/results/optimal control/._[u1, u2, u3 =0,0.1,0]  [beta1, beta2 =0.6,0.6].eps
- code_matlab/results/optimal control/[u1, u2, u3 =0.1,0,0.1]  [beta1, beta2 =0.6,0.6].eps
- code_matlab/results/optimal control/[u1, u2, u3 =0,0.5,0.8]  [beta1, beta2 =0.6,0.6].eps
- code_matlab/results/optimal control/[u1, u2, u3 =0.1,0.5,0]  [beta1, beta2 =0.6,0.6].eps
- code_matlab/results/optimal control/[u1, u2, u3 =0,0.8,0.1]  [beta1, beta2 =0.6,0.6].eps
- code_matlab/results/optimal control/[u1, u2, u3 =0.8,0.8,0]  [beta1, beta2 =0.6,0.6].eps
- code_matlab/results/optimal control/[u1, u2, u3 =0,0.5,0.1]  [beta1, beta2 =0.6,0.6].eps
- code_matlab/results/optimal control/[u1, u2, u3 =0.1,0,0.8]  [beta1, beta2 =0.6,0.6].eps
- code_matlab/results/optimal control/[u1, u2, u3 =0,0.1,0.5]  [beta1, beta2 =0.6,0.6].eps
- code_matlab/results/optimal control/[u1, u2, u3 =0.8,0.5,0]  [beta1, beta2 =0.6,0.6].eps
- code_matlab/results/optimal control/[u1, u2, u3 =0.8,0,0.1]  [beta1, beta2 =0.6,0.6].eps
- code_matlab/results/optimal control/[u1, u2, u3 =0,0.8,0.5]  [beta1, beta2 =0.6,0.6].eps
- code_matlab/results/optimal control/[u1, u2, u3 =0,0.5,0.5]  [beta1, beta2 =0.6,0.6].eps
- code_matlab/results/optimal control/[u1, u2, u3 =0,0.1,0.1]  [beta1, beta2 =0.6,0.6].eps
- code_matlab/results/optimal control/[u1, u2, u3 =0,0,0.8]  [beta1, beta2 =0.6,0.6].eps
- code_matlab/results/optimal control/[u1, u2, u3 =0.8,0.1,0]  [beta1, beta2 =0.6,0.6].eps
- code_matlab/results/optimal control/[u1, u2, u3 =0.8,0,0.5]  [beta1, beta2 =0.6,0.6].eps
- code_matlab/results/optimal control/[u1, u2, u3 =0.5,0,0.8]  [beta1, beta2 =0.6,0.6].eps
- code_matlab/results/optimal control/[u1, u2, u3 =0,0.8,0]  [beta1, beta2 =0.6,0.6].eps
- __MACOSX/code_matlab/results/optimal control/._[u1, u2, u3 =0,0.8,0]  [beta1, beta2 =0.6,0.6].eps
- code_matlab/results/optimal control/[u1, u2, u3 =0.5,0.5,0]  [beta1, beta2 =0.6,0.6].eps
- code_matlab/results/optimal control/[u1, u2, u3 =0.5,0,0.1]  [beta1, beta2 =0.6,0.6].eps
- code_matlab/results/optimal control/[u1, u2, u3 =0.5,0.8,0]  [beta1, beta2 =0.6,0.6].eps
- code_matlab/results/optimal control/[u1, u2, u3 =0,0.1,0.8]  [beta1, beta2 =0.6,0.6].eps
- code_matlab/results/optimal control/[u1, u2, u3 =0,0,0.1]  [beta1, beta2 =0.6,0.6].eps
- __MACOSX/code_matlab/results/optimal control/._[u1, u2, u3 =0,0,0.1]  [beta1, beta2 =0.6,0.6].eps
- code_matlab/results/optimal control/[u1, u2, u3 =0.1,0,0.5]  [beta1, beta2 =0.6,0.6].eps
- code_matlab/results/optimal control/[u1, u2, u3 =0.1,0.1,0]  [beta1, beta2 =0.6,0.6].eps
- code_matlab/results/optimal control/[u1, u2, u3 =0.1,0,0]  [beta1, beta2 =0.6,0.6].eps
- code_matlab/results/optimal control/[u1, u2, u3 =0,0.5,0]  [beta1, beta2 =0.6,0.6].eps
- __MACOSX/code_matlab/results/optimal control/._[u1, u2, u3 =0,0.5,0]  [beta1, beta2 =0.6,0.6].eps
