# Supplementary material for: A mathematical model of COVID-19 with multiple variants of the virus under optimal control in Ghana
Source: PLoS One. 2024 Jul 2;19(7):e0303791. doi: 10.1371/journal.pone.0303791 (PMC11218976; doi:10.1371/journal.pone.0303791)
Supplement: S1 File — This material includes the data from Ghana we used and the code written in MATLAB to obtain data fitting results and optimal control results. (ZIP) [file pone.0303791.s003.zip › code_matlab/call_parameters.m]

function parameters = call_parameters(varargin) % varargin variables indicate "rho"s

% data import
CovidTable = readtable('data/Ghana_only_covid19_data.csv','NumHeaderLines',59);  % skips the first three rows of data
% VaccineData_t = readtable('data/vaccine.csv','NumHeaderLines',1);  % skips the first three rows of data
Vaccine=CovidTable{:,8};


% % parameters
N=33773888;    % the population
Lambda = 2632.70;
sigma1 = 1/10;
sigma2 = 1/8;
alpha1 = 1/4;
alpha2 = 1/4;
gamma1 = 1/14;
gamma2 = 1/20;
theta = 1/7;
mu = 0.0070855;
delta = 0.0085;
nu = 1/90;


%%%% parameters
parameters=[N;Lambda;sigma1;sigma2;alpha1;alpha2;gamma1;gamma2;theta;mu;delta;nu];

end
