# Supplementary material for: A mathematical model of COVID-19 with multiple variants of the virus under optimal control in Ghana
Source: PLoS One. 2024 Jul 2;19(7):e0303791. doi: 10.1371/journal.pone.0303791 (PMC11218976; doi:10.1371/journal.pone.0303791)
Supplement: S1 File — This material includes the data from Ghana we used and the code written in MATLAB to obtain data fitting results and optimal control results. (ZIP) [file pone.0303791.s003.zip › code_matlab/test.m]

figure
for i=1:7
plot(sol(i,:))
hold on
end
