# Supplementary material for: A mathematical model of COVID-19 with multiple variants of the virus under optimal control in Ghana
Source: PLoS One. 2024 Jul 2;19(7):e0303791. doi: 10.1371/journal.pone.0303791 (PMC11218976; doi:10.1371/journal.pone.0303791)
Supplement: S1 File — This material includes the data from Ghana we used and the code written in MATLAB to obtain data fitting results and optimal control results. (ZIP) [file pone.0303791.s003.zip › code_matlab/FitToODE.m]

function solparameter = FitToODE(para,tspan,initial,parameters,optimal)
sol = ode45(@(t,Equation)diffun(t,Equation,para,parameters,optimal),tspan,initial);
solparameter = deval(sol,tspan);
solparameter=solparameter([4,5],:);
end
