# Supplementary material for: A mathematical model of COVID-19 with multiple variants of the virus under optimal control in Ghana
Source: PLoS One. 2024 Jul 2;19(7):e0303791. doi: 10.1371/journal.pone.0303791 (PMC11218976; doi:10.1371/journal.pone.0303791)
Supplement: S1 File — This material includes the data from Ghana we used and the code written in MATLAB to obtain data fitting results and optimal control results. (ZIP) [file pone.0303791.s003.zip › code_matlab/data/Ghana_vaccinated_data.csv]

location	iso_code	date	total_vaccinations	people_vaccinated	people_fully_vaccinated	total_boosters	daily_vaccinations_raw	daily_vaccinations	total_vaccinations_per_hundred	people_vaccinated_per_hundred	people_fully_vaccinated_per_hundred	total_boosters_per_hundred	daily_vaccinations_per_million	daily_people_vaccinated	daily_people_vaccinated_per_hundred
Ghana	GHA	3/1/2021	0	0					0	0
Ghana	GHA	3/2/2021						28893					863	28893	0.086
Ghana	GHA	3/3/2021						28893					863	28893	0.086
Ghana	GHA	3/4/2021						28893					863	28893	0.086
Ghana	GHA	3/5/2021						28893					863	28893	0.086
Ghana	GHA	3/6/2021						28893					863	28893	0.086
Ghana	GHA	3/7/2021						28893					863	28893	0.086
Ghana	GHA	3/8/2021	202252	202252				28893	0.6	0.6			863	28893	0.086
Ghana	GHA	3/9/2021						31748					948	31748	0.095
Ghana	GHA	3/10/2021	300000	300000				34602	0.9	0.9			1034	34602	0.103
Ghana	GHA	3/11/2021						32617					974	32617	0.097
Ghana	GHA	3/12/2021						30632					915	30632	0.092
Ghana	GHA	3/13/2021						28648					856	28648	0.086
Ghana	GHA	3/14/2021						26663					796	26663	0.08
Ghana	GHA	3/15/2021						24678					737	24678	0.074
Ghana	GHA	3/16/2021						19839					593	19839	0.059
Ghana	GHA	3/17/2021						15000					448	15000	0.045
Ghana	GHA	3/18/2021	420000	420000				15000	1.25	1.25			448	15000	0.045
Ghana	GHA	3/19/2021						14762					441	14762	0.044
Ghana	GHA	3/20/2021						14524					434	14524	0.043
Ghana	GHA	3/21/2021						14286					427	14286	0.043
Ghana	GHA	3/22/2021						14048					420	14048	0.042
Ghana	GHA	3/23/2021						13810					413	13810	0.041
Ghana	GHA	3/24/2021	500000	500000				13571	1.49	1.49			405	13571	0.041
Ghana	GHA	3/25/2021						12440					372	12440	0.037
Ghana	GHA	3/26/2021						11547					345	11547	0.034
Ghana	GHA	3/27/2021						10654					318	10654	0.032
Ghana	GHA	3/28/2021						9760					292	9760	0.029
Ghana	GHA	3/29/2021						8867					265	8867	0.026
Ghana	GHA	3/30/2021						7974					238	7974	0.024
Ghana	GHA	3/31/2021						7081					212	7081	0.021
Ghana	GHA	4/1/2021						7081					212	7081	0.021
Ghana	GHA	4/2/2021						7081					212	7081	0.021
Ghana	GHA	4/3/2021						7081					212	7081	0.021
Ghana	GHA	4/4/2021						7081					212	7081	0.021
Ghana	GHA	4/5/2021						7081					212	7081	0.021
Ghana	GHA	4/6/2021						7081					212	7081	0.021
Ghana	GHA	4/7/2021	599128	599128				7081	1.79	1.79			212	7081	0.021
Ghana	GHA	4/8/2021	647380	647380			48252	12962	1.93	1.93			387	12962	0.039
Ghana	GHA	4/9/2021	681211	681211			33831	16784	2.03	2.03			501	16784	0.05
Ghana	GHA	4/10/2021						17382					519	17382	0.052
Ghana	GHA	4/11/2021	703752	703752				17981	2.1	2.1			537	17981	0.054
Ghana	GHA	4/12/2021	742349	742349			38597	22483	2.22	2.22			672	22483	0.067
Ghana	GHA	4/13/2021						22107					660	22107	0.066
Ghana	GHA	4/14/2021						21730					649	21730	0.065
Ghana	GHA	4/15/2021	755686	755686				15472	2.26	2.26			462	15472	0.046
Ghana	GHA	4/16/2021						13120					392	13120	0.039
Ghana	GHA	4/17/2021						13991					418	13991	0.042
Ghana	GHA	4/18/2021						14862					444	14862	0.044
Ghana	GHA	4/19/2021						11829					353	11829	0.035
Ghana	GHA	4/20/2021	842521	842521				13675	2.52	2.52			409	13675	0.041
Ghana	GHA	4/21/2021						13137					392	13137	0.039
Ghana	GHA	4/22/2021						12599					376	12599	0.038
Ghana	GHA	4/23/2021						10214					305	10214	0.031
Ghana	GHA	4/24/2021						7830					234	7830	0.023
Ghana	GHA	4/25/2021						5446					163	5446	0.016
Ghana	GHA	4/26/2021	846588	846588				3062	2.53	2.53			91	3062	0.009
Ghana	GHA	4/27/2021						588					18	588	0.002
Ghana	GHA	4/28/2021						497					15	497	0.001
Ghana	GHA	4/29/2021						407					12	407	0.001
Ghana	GHA	4/30/2021						317					9	317	0.001
Ghana	GHA	5/1/2021						226					7	226	0.001
Ghana	GHA	5/2/2021						136					4	136	0
Ghana	GHA	5/3/2021						46					1	46	0
Ghana	GHA	5/4/2021						46					1	46	0
Ghana	GHA	5/5/2021						46					1	46	0
Ghana	GHA	5/6/2021						46					1	46	0
Ghana	GHA	5/7/2021						46					1	46	0
Ghana	GHA	5/8/2021						46					1	46	0
Ghana	GHA	5/9/2021						46					1	46	0
Ghana	GHA	5/10/2021						46					1	46	0
Ghana	GHA	5/11/2021						46					1	46	0
Ghana	GHA	5/12/2021						46					1	46	0
Ghana	GHA	5/13/2021						46					1	46	0
Ghana	GHA	5/14/2021						46					1	46	0
Ghana	GHA	5/15/2021						46					1	46	0
Ghana	GHA	5/16/2021						46					1	46	0
Ghana	GHA	5/17/2021						46					1	46	0
Ghana	GHA	5/18/2021						46					1	46	0
Ghana	GHA	5/19/2021						46					1	46	0
Ghana	GHA	5/20/2021						46					1	46	0
Ghana	GHA	5/21/2021						46					1	46	0
Ghana	GHA	5/22/2021						46					1	46	0
Ghana	GHA	5/23/2021						46					1	46	0
Ghana	GHA	5/24/2021	847871	847871				46	2.53	2.53			1	46	0
Ghana	GHA	5/25/2021						7801					233	124	0
Ghana	GHA	5/26/2021						15557					465	203	0.001
Ghana	GHA	5/27/2021						23313					696	282	0.001
Ghana	GHA	5/28/2021						31068					928	361	0.001
Ghana	GHA	5/29/2021						38824					1160	439	0.001
Ghana	GHA	5/30/2021						46579					1391	518	0.002
Ghana	GHA	5/31/2021	1228216	852047	376169			54335	3.67	2.55	1.12		1623	597	0.002
Ghana	GHA	6/1/2021						46606					1392	511	0.002
Ghana	GHA	6/2/2021						38877					1161	426	0.001
Ghana	GHA	6/3/2021						31148					930	341	0.001
Ghana	GHA	6/4/2021						23420					700	256	0.001
Ghana	GHA	6/5/2021						15691					469	170	0.001
Ghana	GHA	6/6/2021						7962					238	85	0
Ghana	GHA	6/7/2021						233					7	0	0
Ghana	GHA	6/8/2021						233					7	0	0
Ghana	GHA	6/9/2021						233					7	0	0
Ghana	GHA	6/10/2021						233					7	0	0
Ghana	GHA	6/11/2021						233					7	0	0
Ghana	GHA	6/12/2021						233					7	0	0
Ghana	GHA	6/13/2021						233					7	0	0
Ghana	GHA	6/14/2021						233					7	0	0
Ghana	GHA	6/15/2021						233					7	0	0
Ghana	GHA	6/16/2021						233					7	0	0
Ghana	GHA	6/17/2021						233					7	0	0
Ghana	GHA	6/18/2021						233					7	0	0
Ghana	GHA	6/19/2021						233					7	0	0
Ghana	GHA	6/20/2021	1232876	852047	380829			233	3.68	2.55	1.14		7	0	0
Ghana	GHA	6/21/2021						474					14	123	0
Ghana	GHA	6/22/2021						715					21	245	0.001
Ghana	GHA	6/23/2021						956					29	368	0.001
Ghana	GHA	6/24/2021						1197					36	490	0.001
Ghana	GHA	6/25/2021						1438					43	613	0.002
Ghana	GHA	6/26/2021						1679					50	735	0.002
Ghana	GHA	6/27/2021						1920					57	858	0.003
Ghana	GHA	6/28/2021						1920					57	858	0.003
Ghana	GHA	6/29/2021						1920					57	858	0.003
Ghana	GHA	6/30/2021						1920					57	858	0.003
Ghana	GHA	7/1/2021						1920					57	858	0.003
Ghana	GHA	7/2/2021						1920					57	858	0.003
Ghana	GHA	7/3/2021						1920					57	858	0.003
Ghana	GHA	7/4/2021						1920					57	858	0.003
Ghana	GHA	7/5/2021	1261677	864918	396759			1920	3.77	2.58	1.19		57	858	0.003
Ghana	GHA	7/6/2021						1720					51	736	0.002
Ghana	GHA	7/7/2021						1520					45	615	0.002
Ghana	GHA	7/8/2021						1319					39	493	0.001
Ghana	GHA	7/9/2021						1119					33	371	0.001
Ghana	GHA	7/10/2021						919					27	250	0.001
Ghana	GHA	7/11/2021						719					21	128	0
Ghana	GHA	7/12/2021	1265306	864964	400342			518	3.78	2.58	1.2		15	7	0
Ghana	GHA	7/13/2021						569					17	15	0
Ghana	GHA	7/14/2021						619					18	23	0
Ghana	GHA	7/15/2021						669					20	32	0
Ghana	GHA	7/16/2021						719					21	40	0
Ghana	GHA	7/17/2021						769					23	49	0
Ghana	GHA	7/18/2021						819					24	57	0
Ghana	GHA	7/19/2021	1271393	865422	405971			870	3.8	2.59	1.21		26	65	0
Ghana	GHA	7/20/2021						1544					46	56	0
Ghana	GHA	7/21/2021						2218					66	47	0
Ghana	GHA	7/22/2021						2893					86	37	0
Ghana	GHA	7/23/2021						3567					107	28	0
Ghana	GHA	7/24/2021						4242					127	19	0
Ghana	GHA	7/25/2021						4916					147	9	0
Ghana	GHA	7/26/2021						5590					167	0	0
Ghana	GHA	7/27/2021						5590					167	0	0
Ghana	GHA	7/28/2021						5590					167	0	0
Ghana	GHA	7/29/2021						5590					167	0	0
Ghana	GHA	7/30/2021						5590					167	0	0
Ghana	GHA	7/31/2021						5590					167	0	0
Ghana	GHA	8/1/2021						5590					167	0	0
Ghana	GHA	8/2/2021						5590					167	0	0
Ghana	GHA	8/3/2021						5590					167	0	0
Ghana	GHA	8/4/2021						5590					167	0	0
Ghana	GHA	8/5/2021						5590					167	0	0
Ghana	GHA	8/6/2021						5590					167	0	0
Ghana	GHA	8/7/2021						5590					167	0	0
Ghana	GHA	8/8/2021						5590					167	0	0
Ghana	GHA	8/9/2021						5590					167	0	0
Ghana	GHA	8/10/2021						5590					167	0	0
Ghana	GHA	8/11/2021						5590					167	0	0
Ghana	GHA	8/12/2021						5590					167	0	0
Ghana	GHA	8/13/2021						5590					167	0	0
Ghana	GHA	8/14/2021						5590					167	0	0
Ghana	GHA	8/15/2021						5590					167	0	0
Ghana	GHA	8/16/2021						5590					167	0	0
Ghana	GHA	8/17/2021						5590					167	0	0
Ghana	GHA	8/18/2021						5590					167	0	0
Ghana	GHA	8/19/2021						5590					167	0	0
Ghana	GHA	8/20/2021						5590					167	0	0
Ghana	GHA	8/21/2021						5590					167	0	0
Ghana	GHA	8/22/2021						5590					167	0	0
Ghana	GHA	8/23/2021						5590					167	0	0
Ghana	GHA	8/24/2021						5590					167	0	0
Ghana	GHA	8/25/2021						5590					167	0	0
Ghana	GHA	8/26/2021						5590					167	0	0
Ghana	GHA	8/27/2021						5590					167	0	0
Ghana	GHA	8/28/2021						5590					167	0	0
Ghana	GHA	8/29/2021						5590					167	0	0
Ghana	GHA	8/30/2021						5590					167	0	0
Ghana	GHA	8/31/2021						5590					167	0	0
Ghana	GHA	9/1/2021						5590					167	0	0
Ghana	GHA	9/2/2021						5590					167	0	0
Ghana	GHA	9/3/2021						5590					167	0	0
Ghana	GHA	9/4/2021						5590					167	0	0
Ghana	GHA	9/5/2021						5590					167	0	0
Ghana	GHA	9/6/2021						5590					167	0	0
Ghana	GHA	9/7/2021						5590					167	0	0
Ghana	GHA	9/8/2021						5590					167	0	0
Ghana	GHA	9/9/2021						5590					167	0	0
Ghana	GHA	9/10/2021						5590					167	0	0
Ghana	GHA	9/11/2021						5590					167	0	0
Ghana	GHA	9/12/2021						5590					167	0	0
Ghana	GHA	9/13/2021						5590					167	0	0
Ghana	GHA	9/14/2021						5590					167	0	0
Ghana	GHA	9/15/2021						5590					167	0	0
Ghana	GHA	9/16/2021						5590					167	0	0
Ghana	GHA	9/17/2021						5590					167	0	0
Ghana	GHA	9/18/2021						5590					167	0	0
Ghana	GHA	9/19/2021						5590					167	0	0
Ghana	GHA	9/20/2021	1623582	865422	758160			5590	4.85	2.59	2.26		167	0	0
Ghana	GHA	9/21/2021						9548					285	4236	0.013
Ghana	GHA	9/22/2021						13505					403	8472	0.025
Ghana	GHA	9/23/2021						17463					522	12708	0.038
Ghana	GHA	9/24/2021						21420					640	16944	0.051
Ghana	GHA	9/25/2021						25377					758	21180	0.063
Ghana	GHA	9/26/2021						29335					876	25416	0.076
Ghana	GHA	9/27/2021						33292					995	29653	0.089
Ghana	GHA	9/28/2021						33292					995	29653	0.089
Ghana	GHA	9/29/2021						33292					995	29653	0.089
Ghana	GHA	9/30/2021						33292					995	29653	0.089
Ghana	GHA	10/1/2021						33292					995	29653	0.089
Ghana	GHA	10/2/2021						33292					995	29653	0.089
Ghana	GHA	10/3/2021						33292					995	29653	0.089
Ghana	GHA	10/4/2021						33292					995	29653	0.089
Ghana	GHA	10/5/2021						33292					995	29653	0.089
Ghana	GHA	10/6/2021						33292					995	29653	0.089
Ghana	GHA	10/7/2021	2189552	1369515	820037			33292	6.54	4.09	2.45		995	29653	0.089
Ghana	GHA	10/8/2021						34026					1016	30848	0.092
Ghana	GHA	10/9/2021						34760					1038	32044	0.096
Ghana	GHA	10/10/2021						35493					1060	33240	0.099
Ghana	GHA	10/11/2021						36227					1082	34435	0.103
Ghana	GHA	10/12/2021						36960					1104	35631	0.106
Ghana	GHA	10/13/2021						37694					1126	36827	0.11
Ghana	GHA	10/14/2021						38428					1148	38023	0.114
Ghana	GHA	10/15/2021						38428					1148	38023	0.114
Ghana	GHA	10/16/2021						38428					1148	38023	0.114
Ghana	GHA	10/17/2021						38428					1148	38023	0.114
Ghana	GHA	10/18/2021						38428					1148	38023	0.114
Ghana	GHA	10/19/2021						38428					1148	38023	0.114
Ghana	GHA	10/20/2021						38428					1148	38023	0.114
Ghana	GHA	10/21/2021	2727537	1901831	825706			38428	8.15	5.68	2.47		1148	38023	0.114
Ghana	GHA	10/22/2021						38085					1138	37638	0.112
Ghana	GHA	10/23/2021						37743					1127	37253	0.111
Ghana	GHA	10/24/2021						37401					1117	36868	0.11
Ghana	GHA	10/25/2021						37059					1107	36482	0.109
Ghana	GHA	10/26/2021						36717					1097	36097	0.108
Ghana	GHA	10/27/2021						36375					1087	35712	0.107
Ghana	GHA	10/28/2021	2979766	2149123	830643			36033	8.9	6.42	2.48		1076	35327	0.106
Ghana	GHA	10/29/2021						33388					997	32727	0.098
Ghana	GHA	10/30/2021						30743					918	30127	0.09
Ghana	GHA	10/31/2021						28098					839	27527	0.082
Ghana	GHA	11/1/2021						25453					760	24926	0.074
Ghana	GHA	11/2/2021						22808					681	22326	0.067
Ghana	GHA	11/3/2021						20163					602	19726	0.059
Ghana	GHA	11/4/2021	3102396	2269003	833393			17519	9.27	6.78	2.49		523	17126	0.051
Ghana	GHA	11/5/2021	3162666	2328335	834331		60270	23626	9.45	6.96	2.49		706	23155	0.069
Ghana	GHA	11/6/2021						21850					653	21388	0.064
Ghana	GHA	11/7/2021						20075					600	19622	0.059
Ghana	GHA	11/8/2021						18299					547	17855	0.053
Ghana	GHA	11/9/2021						16524					494	16088	0.048
Ghana	GHA	11/10/2021	3188114	2352125	835989			14748	9.52	7.03	2.5		441	14321	0.043
Ghana	GHA	11/11/2021						15449					461	15011	0.045
Ghana	GHA	11/12/2021						10043					300	9671	0.029
Ghana	GHA	11/13/2021						12520					374	12128	0.036
Ghana	GHA	11/14/2021						14997					448	14585	0.044
Ghana	GHA	11/15/2021						17474					522	17041	0.051
Ghana	GHA	11/16/2021						19950					596	19498	0.058
Ghana	GHA	11/17/2021						22427					670	21954	0.066
Ghana	GHA	11/18/2021	3367531	2527761	839770			22427	10.06	7.55	2.51		670	21954	0.066
Ghana	GHA	11/19/2021						22227					664	21763	0.065
Ghana	GHA	11/20/2021						22027					658	21572	0.064
Ghana	GHA	11/21/2021						21827					652	21381	0.064
Ghana	GHA	11/22/2021						21627					646	21190	0.063
Ghana	GHA	11/23/2021						21426					640	20999	0.063
Ghana	GHA	11/24/2021	3493688	2651463	842225			21226	10.44	7.92	2.52		634	20808	0.062
Ghana	GHA	11/25/2021						22943					685	17672	0.053
Ghana	GHA	11/26/2021						24859					743	14726	0.044
Ghana	GHA	11/27/2021						26776					800	11781	0.035
Ghana	GHA	11/28/2021						28692					857	8836	0.026
Ghana	GHA	11/29/2021						30609					914	5891	0.018
Ghana	GHA	11/30/2021						32525					972	2945	0.009
Ghana	GHA	12/1/2021						34442					1029	0	0
Ghana	GHA	12/2/2021						34442					1029	0	0
Ghana	GHA	12/3/2021						34442					1029	0	0
Ghana	GHA	12/4/2021						34442					1029	0	0
Ghana	GHA	12/5/2021						34442					1029	0	0
Ghana	GHA	12/6/2021						34442					1029	0	0
Ghana	GHA	12/7/2021						34442					1029	0	0
Ghana	GHA	12/8/2021						34442					1029	0	0
Ghana	GHA	12/9/2021						34442					1029	0	0
Ghana	GHA	12/10/2021						34442					1029	0	0
Ghana	GHA	12/11/2021						34442					1029	0	0
Ghana	GHA	12/12/2021						34442					1029	0	0
Ghana	GHA	12/13/2021						34442					1029	0	0
Ghana	GHA	12/14/2021						34442					1029	0	0
Ghana	GHA	12/15/2021	4216970	2651463	1565507			34442	12.6	7.92	4.68		1029	0	0
Ghana	GHA	12/16/2021						92705					2769	55767	0.167
Ghana	GHA	12/17/2021						150968					4510	111534	0.333
Ghana	GHA	12/18/2021						209231					6250	167301	0.5
Ghana	GHA	12/19/2021						267494					7991	223068	0.666
Ghana	GHA	12/20/2021						325757					9731	278835	0.833
Ghana	GHA	12/21/2021						384020					11472	334602	1
Ghana	GHA	12/22/2021						442283					13212	390369	1.166
Ghana	GHA	12/23/2021	7755231	5774413	2334010			442283	23.17	17.25	6.97		13212	390369	1.166
Ghana	GHA	12/24/2021						387596					11578	336719	1.006
Ghana	GHA	12/25/2021						332909					9945	283069	0.846
Ghana	GHA	12/26/2021						278223					8311	229419	0.685
Ghana	GHA	12/27/2021						223536					6678	175769	0.525
Ghana	GHA	12/28/2021						168849					5044	122120	0.365
Ghana	GHA	12/29/2021						114163					3410	68470	0.205
Ghana	GHA	12/30/2021						59476					1777	14820	0.044
Ghana	GHA	12/31/2021						59476					1777	14820	0.044
Ghana	GHA	1/1/2022						59476					1777	14820	0.044
Ghana	GHA	1/2/2022						59476					1777	14820	0.044
Ghana	GHA	1/3/2022						59476					1777	14820	0.044
Ghana	GHA	1/4/2022						59476					1777	14820	0.044
Ghana	GHA	1/5/2022						59476					1777	14820	0.044
Ghana	GHA	1/6/2022						59476					1777	14820	0.044
Ghana	GHA	1/7/2022						59476					1777	14820	0.044
Ghana	GHA	1/8/2022						59476					1777	14820	0.044
Ghana	GHA	1/9/2022						59476					1777	14820	0.044
Ghana	GHA	1/10/2022						59476					1777	14820	0.044
Ghana	GHA	1/11/2022						59476					1777	14820	0.044
Ghana	GHA	1/12/2022						59476					1777	14820	0.044
Ghana	GHA	1/13/2022	9004225	6085629	2918596			59476	26.9	18.18	8.72		1777	14820	0.044
Ghana	GHA	1/14/2022						87110					2602	40990	0.122
Ghana	GHA	1/15/2022						114744					3428	67161	0.201
Ghana	GHA	1/16/2022						142379					4253	93331	0.279
Ghana	GHA	1/17/2022	10015888	6877682	3138206			170013	29.92	20.55	9.37		5079	119502	0.357
Ghana	GHA	1/18/2022						173586					5185	120929	0.361
Ghana	GHA	1/19/2022						177159					5292	122356	0.366
Ghana	GHA	1/20/2022						180732					5399	123784	0.37
Ghana	GHA	1/21/2022						156671					4680	99040	0.296
Ghana	GHA	1/22/2022						132609					3961	74297	0.222
Ghana	GHA	1/23/2022						108548					3243	49554	0.148
Ghana	GHA	1/24/2022						84487					2524	24811	0.074
Ghana	GHA	1/25/2022						84487					2524	24811	0.074
Ghana	GHA	1/26/2022						84487					2524	24811	0.074
Ghana	GHA	1/27/2022						84487					2524	24811	0.074
Ghana	GHA	1/28/2022						84487					2524	24811	0.074
Ghana	GHA	1/29/2022						84487					2524	24811	0.074
Ghana	GHA	1/30/2022						84487					2524	24811	0.074
Ghana	GHA	1/31/2022						84487					2524	24811	0.074
Ghana	GHA	2/1/2022						84487					2524	24811	0.074
Ghana	GHA	2/2/2022						84487					2524	24811	0.074
Ghana	GHA	2/3/2022						84487					2524	24811	0.074
Ghana	GHA	2/4/2022						84487					2524	24811	0.074
Ghana	GHA	2/5/2022						84487					2524	24811	0.074
Ghana	GHA	2/6/2022						84487					2524	24811	0.074
Ghana	GHA	2/7/2022						84487					2524	24811	0.074
Ghana	GHA	2/8/2022						84487					2524	24811	0.074
Ghana	GHA	2/9/2022						84487					2524	24811	0.074
Ghana	GHA	2/10/2022	12043575	7473144	4570431			84487	35.98	22.32	13.65		2524	24811	0.074
Ghana	GHA	2/11/2022						78074					2332	33842	0.101
Ghana	GHA	2/12/2022						71661					2141	42873	0.128
Ghana	GHA	2/13/2022						65249					1949	51905	0.155
Ghana	GHA	2/14/2022						58836					1758	60936	0.182
Ghana	GHA	2/15/2022						52423					1566	69967	0.209
Ghana	GHA	2/16/2022						46011					1374	78999	0.236
Ghana	GHA	2/17/2022				100169		39598				0.3	1183	88030	0.263
Ghana	GHA	2/18/2022						39598					1183	88030	0.263
Ghana	GHA	2/19/2022						39598					1183	88030	0.263
Ghana	GHA	2/20/2022						39598					1183	88030	0.263
Ghana	GHA	2/21/2022						39598					1183	88030	0.263
Ghana	GHA	2/22/2022						39598					1183	88030	0.263
Ghana	GHA	2/23/2022						39598					1183	88030	0.263
Ghana	GHA	2/24/2022						39598					1183	88030	0.263
Ghana	GHA	2/25/2022	12637542	8793591	4867214			39598	37.75	26.27	14.54		1183	88030	0.263
Ghana	GHA	2/26/2022						36355					1086	76684	0.229
Ghana	GHA	2/27/2022						33112					989	65338	0.195
Ghana	GHA	2/28/2022						29869					892	53992	0.161
Ghana	GHA	3/1/2022						26626					795	42646	0.127
Ghana	GHA	3/2/2022						23383					699	31300	0.094
Ghana	GHA	3/3/2022						20140					602	19954	0.06
Ghana	GHA	3/4/2022						16897					505	8608	0.026
Ghana	GHA	3/5/2022						16897					505	8608	0.026
Ghana	GHA	3/6/2022						16897					505	8608	0.026
Ghana	GHA	3/7/2022						16897					505	8608	0.026
Ghana	GHA	3/8/2022						16897					505	8608	0.026
Ghana	GHA	3/9/2022						16897					505	8608	0.026
Ghana	GHA	3/10/2022						16897					505	8608	0.026
Ghana	GHA	3/11/2022						16897					505	8608	0.026
Ghana	GHA	3/12/2022						16897					505	8608	0.026
Ghana	GHA	3/13/2022						16897					505	8608	0.026
Ghana	GHA	3/14/2022						16897					505	8608	0.026
Ghana	GHA	3/15/2022						16897					505	8608	0.026
Ghana	GHA	3/16/2022						16897					505	8608	0.026
Ghana	GHA	3/17/2022						16897					505	8608	0.026
Ghana	GHA	3/18/2022						16897					505	8608	0.026
Ghana	GHA	3/19/2022						16897					505	8608	0.026
Ghana	GHA	3/20/2022	13026180	8991580	5050369	119019		16897	38.91	26.86	15.09	0.36	505	8608	0.026
Ghana	GHA	3/21/2022						14827					443	7511	0.022
Ghana	GHA	3/22/2022						12757					381	6414	0.019
Ghana	GHA	3/23/2022						10686					319	5317	0.016
Ghana	GHA	3/24/2022						8616					257	4220	0.013
Ghana	GHA	3/25/2022						6546					196	3123	0.009
Ghana	GHA	3/26/2022						4475					134	2026	0.006
Ghana	GHA	3/27/2022						2405					72	929	0.003
Ghana	GHA	3/28/2022						2405					72	929	0.003
Ghana	GHA	3/29/2022	13047826	8999937	5070306	158605		2405	38.98	26.88	15.15	0.47	72	929	0.003
Ghana	GHA	3/30/2022						2062					62	796	0.002
Ghana	GHA	3/31/2022		8999937	5070306	158605		1718		26.88	15.15	0.47	51	663	0.002
Ghana	GHA	4/1/2022						1374					41	2041	0.006
Ghana	GHA	4/2/2022						1031					31	3419	0.01
Ghana	GHA	4/3/2022						687					21	4797	0.014
Ghana	GHA	4/4/2022						344					10	6175	0.018
Ghana	GHA	4/5/2022						0					0	7553	0.023
Ghana	GHA	4/6/2022						0					0	9063	0.027
Ghana	GHA	4/7/2022						0					0	10574	0.032
Ghana	GHA	4/8/2022						0					0	10574	0.032
Ghana	GHA	4/9/2022						0					0	10574	0.032
Ghana	GHA	4/10/2022						0					0	10574	0.032
Ghana	GHA	4/11/2022						0					0	10574	0.032
Ghana	GHA	4/12/2022						0					0	10574	0.032
Ghana	GHA	4/13/2022						0					0	10574	0.032
Ghana	GHA	4/14/2022						0					0	10574	0.032
Ghana	GHA	4/15/2022						0					0	10574	0.032
Ghana	GHA	4/16/2022						0					0	10574	0.032
Ghana	GHA	4/17/2022						0					0	10574	0.032
Ghana	GHA	4/18/2022						0					0	10574	0.032
Ghana	GHA	4/19/2022						0					0	10574	0.032
Ghana	GHA	4/20/2022						0					0	10574	0.032
Ghana	GHA	4/21/2022						0					0	10574	0.032
Ghana	GHA	4/22/2022						0					0	10574	0.032
Ghana	GHA	4/23/2022						0					0	10574	0.032
Ghana	GHA	4/24/2022						0					0	10574	0.032
Ghana	GHA	4/25/2022						0					0	10574	0.032
Ghana	GHA	4/26/2022	13047826	9274857	5532611	230419		0	38.98	27.71	16.53	0.69	0	10574	0.032
Ghana	GHA	4/27/2022						0					0	15242	0.046
Ghana	GHA	4/28/2022						0					0	19910	0.059
Ghana	GHA	4/29/2022						0					0	24578	0.073
Ghana	GHA	4/30/2022						0					0	29246	0.087
Ghana	GHA	5/1/2022	13047826	9491108	5807263	360201		0	38.98	28.35	17.35	1.08	0	33914	0.101
Ghana	GHA	5/2/2022						0					0	36430	0.109
Ghana	GHA	5/3/2022						0					0	38946	0.116
Ghana	GHA	5/4/2022						0					0	36794	0.11
Ghana	GHA	5/5/2022						0					0	34642	0.103
Ghana	GHA	5/6/2022						0					0	32491	0.097
Ghana	GHA	5/7/2022						0					0	30339	0.091
Ghana	GHA	5/8/2022	13047826	9688415	6030567	438799		0	38.98	28.94	18.01	1.31	0	28187	0.084
Ghana	GHA	5/9/2022						37232					1112	24828	0.074
Ghana	GHA	5/10/2022						74463					2224	21470	0.064
Ghana	GHA	5/11/2022						111695					3337	18111	0.054
Ghana	GHA	5/12/2022						148926					4449	14753	0.044
Ghana	GHA	5/13/2022						186158					5561	11394	0.034
Ghana	GHA	5/14/2022						223390					6673	8035	0.024
Ghana	GHA	5/15/2022	14872174		6126483	483337		260621	44.43		18.3	1.44	7785	4677	0.014
Ghana	GHA	5/16/2022						248914					7436	4677	0.014
Ghana	GHA	5/17/2022						237206					7086	4677	0.014
Ghana	GHA	5/18/2022						225499					6736	4677	0.014
Ghana	GHA	5/19/2022						213792					6386	4677	0.014
Ghana	GHA	5/20/2022						202084					6037	4677	0.014
Ghana	GHA	5/21/2022						190377					5687	4677	0.014
Ghana	GHA	5/22/2022	16122862		6329702	537380		178670	48.16		18.91	1.61	5337	4677	0.014
Ghana	GHA	5/23/2022						154794					4624	4677	0.014
Ghana	GHA	5/24/2022						130918					3911	4677	0.014
Ghana	GHA	5/25/2022						107042					3198	4677	0.014
Ghana	GHA	5/26/2022						83166					2484	4677	0.014
Ghana	GHA	5/27/2022						59290					1771	4677	0.014
Ghana	GHA	5/28/2022						35414					1058	4677	0.014
Ghana	GHA	5/29/2022	16203630	9786631	6410470	570557		11538	48.4	29.23	19.15	1.7	345	4677	0.014
Ghana	GHA	5/30/2022						15077					450	7855	0.023
Ghana	GHA	5/31/2022						18616					556	11033	0.033
Ghana	GHA	6/1/2022						22155					662	14211	0.042
Ghana	GHA	6/2/2022						25694					768	17389	0.052
Ghana	GHA	6/3/2022						29233					873	20567	0.061
Ghana	GHA	6/4/2022						32772					979	23745	0.071
Ghana	GHA	6/5/2022						36311					1085	26922	0.08
Ghana	GHA	6/6/2022						36311					1085	26922	0.08
Ghana	GHA	6/7/2022						36311					1085	26922	0.08
Ghana	GHA	6/8/2022						36311					1085	26922	0.08
Ghana	GHA	6/9/2022						36311					1085	26922	0.08
Ghana	GHA	6/10/2022						36311					1085	26922	0.08
Ghana	GHA	6/11/2022						36311					1085	26922	0.08
Ghana	GHA	6/12/2022						36311					1085	26922	0.08
Ghana	GHA	6/13/2022						36311					1085	26922	0.08
Ghana	GHA	6/14/2022						36311					1085	26922	0.08
Ghana	GHA	6/15/2022						36311					1085	26922	0.08
Ghana	GHA	6/16/2022						36311					1085	26922	0.08
Ghana	GHA	6/17/2022						36311					1085	26922	0.08
Ghana	GHA	6/18/2022						36311					1085	26922	0.08
Ghana	GHA	6/19/2022		10352002	7089576	1006920		36311		30.92	21.18	3.01	1085	26922	0.08
Ghana	GHA	6/20/2022						36311					1085	24941	0.075
Ghana	GHA	6/21/2022						36311					1085	22959	0.069
Ghana	GHA	6/22/2022						36311					1085	20978	0.063
Ghana	GHA	6/23/2022						36311					1085	18996	0.057
Ghana	GHA	6/24/2022						36311					1085	17015	0.051
Ghana	GHA	6/25/2022						36311					1085	15033	0.045
Ghana	GHA	6/26/2022		10443364	7193153	1006920		36311		31.2	21.49	3.01	1085	13052	0.039
Ghana	GHA	6/27/2022						36311					1085	15569	0.047
Ghana	GHA	6/28/2022						36311					1085	18087	0.054
Ghana	GHA	6/29/2022						36311					1085	20604	0.062
Ghana	GHA	6/30/2022						36311					1085	23121	0.069
Ghana	GHA	7/1/2022						36311					1085	25639	0.077
Ghana	GHA	7/2/2022						36311					1085	28156	0.084
Ghana	GHA	7/3/2022						36311					1085	30674	0.092
Ghana	GHA	7/4/2022						36311					1085	30674	0.092
Ghana	GHA	7/5/2022						36311					1085	30674	0.092
Ghana	GHA	7/6/2022						36311					1085	30674	0.092
Ghana	GHA	7/7/2022						36311					1085	30674	0.092
Ghana	GHA	7/8/2022						36311					1085	30674	0.092
Ghana	GHA	7/9/2022						36311					1085	30674	0.092
Ghana	GHA	7/10/2022		10872794	7691954	1318780		36311		32.48	22.98	3.94	1085	30674	0.092
Ghana	GHA	7/11/2022						36311					1085	29761	0.089
Ghana	GHA	7/12/2022						36311					1085	28849	0.086
Ghana	GHA	7/13/2022						36311					1085	27937	0.083
Ghana	GHA	7/14/2022						36311					1085	27025	0.081
Ghana	GHA	7/15/2022						36311					1085	26112	0.078
Ghana	GHA	7/16/2022						36311					1085	25200	0.075
Ghana	GHA	7/17/2022		11042809	7880395	1479643		36311		32.99	23.54	4.42	1085	24288	0.073
Ghana	GHA	7/18/2022						36311					1085	21573	0.064
Ghana	GHA	7/19/2022						36311					1085	18859	0.056
Ghana	GHA	7/20/2022						36311					1085	16144	0.048
Ghana	GHA	7/21/2022						36311					1085	13430	0.04
Ghana	GHA	7/22/2022						36311					1085	10715	0.032
Ghana	GHA	7/23/2022						36311					1085	8001	0.024
Ghana	GHA	7/24/2022	18237036	11079814	7928573	1522013		36311	54.48	33.1	23.68	4.55	1085	5286	0.016
Ghana	GHA	7/25/2022						34369					1027	6027	0.018
Ghana	GHA	7/26/2022						32427					969	6768	0.02
Ghana	GHA	7/27/2022						30486					911	7508	0.022
Ghana	GHA	7/28/2022						28544					853	8249	0.025
Ghana	GHA	7/29/2022						26602					795	8990	0.027
Ghana	GHA	7/30/2022						24661					737	9730	0.029
Ghana	GHA	7/31/2022	18396070	11153112	8010792	1581895		22719	54.95	33.32	23.93	4.73	679	10471	0.031
Ghana	GHA	8/1/2022						19474					582	9533	0.028
Ghana	GHA	8/2/2022						16228					485	8595	0.026
Ghana	GHA	8/3/2022						12982					388	7657	0.023
Ghana	GHA	8/4/2022						9737					291	6719	0.02
Ghana	GHA	8/5/2022						6491					194	5781	0.017
Ghana	GHA	8/6/2022						3246					97	4843	0.014
Ghana	GHA	8/7/2022						0					0	3905	0.012
Ghana	GHA	8/8/2022						0					0	3905	0.012
Ghana	GHA	8/9/2022						0					0	3905	0.012
Ghana	GHA	8/10/2022						0					0	3905	0.012
Ghana	GHA	8/11/2022						0					0	3905	0.012
Ghana	GHA	8/12/2022						0					0	3905	0.012
Ghana	GHA	8/13/2022						0					0	3905	0.012
Ghana	GHA	8/14/2022						0					0	3905	0.012
Ghana	GHA	8/15/2022						0					0	3905	0.012
Ghana	GHA	8/16/2022						0					0	3905	0.012
Ghana	GHA	8/17/2022						0					0	3905	0.012
Ghana	GHA	8/18/2022						0					0	3905	0.012
Ghana	GHA	8/19/2022						0					0	3905	0.012
Ghana	GHA	8/20/2022						0					0	3905	0.012
Ghana	GHA	8/21/2022	18396070	11235113	8105359	1668363		0	54.95	33.56	24.21	4.98	0	3905	0.012
Ghana	GHA	8/22/2022						12043					360	5714	0.017
Ghana	GHA	8/23/2022						24086					720	7523	0.022
Ghana	GHA	8/24/2022						36129					1079	9332	0.028
Ghana	GHA	8/25/2022						48172					1439	11141	0.033
Ghana	GHA	8/26/2022						60215					1799	12950	0.039
Ghana	GHA	8/27/2022						72258					2159	14759	0.044
Ghana	GHA	8/28/2022	18986179	11351092	8224173	1753748		84301	56.72	33.91	24.57	5.24	2518	16568	0.049
Ghana	GHA	8/29/2022						73664					2201	14619	0.044
Ghana	GHA	8/30/2022						63027					1883	12670	0.038
Ghana	GHA	8/31/2022						52389					1565	10721	0.032
Ghana	GHA	9/1/2022						41752					1247	8772	0.026
Ghana	GHA	9/2/2022						31115					929	6823	0.02
Ghana	GHA	9/3/2022						20477					612	4874	0.015
Ghana	GHA	9/4/2022	19055059	11371567	8251886	1780905		9840	56.92	33.97	24.65	5.32	294	2925	0.009
Ghana	GHA	9/5/2022						13476					403	4235	0.013
Ghana	GHA	9/6/2022						17113					511	5546	0.017
Ghana	GHA	9/7/2022						20749					620	6856	0.02
Ghana	GHA	9/8/2022						24385					728	8167	0.024
Ghana	GHA	9/9/2022						28021					837	9477	0.028
Ghana	GHA	9/10/2022						31658					946	10788	0.032
Ghana	GHA	9/11/2022	19302116	11456256	8343375	1875293		35294	57.66	34.22	24.92	5.6	1054	12098	0.036
Ghana	GHA	9/12/2022						31041					927	10682	0.032
Ghana	GHA	9/13/2022						26789					800	9266	0.028
Ghana	GHA	9/14/2022						22537					673	7850	0.023
Ghana	GHA	9/15/2022						18284					546	6433	0.019
Ghana	GHA	9/16/2022						14032					419	5017	0.015
Ghana	GHA	9/17/2022						9779					292	3601	0.011
Ghana	GHA	9/18/2022	19340804	11471547	8361840			5527	57.78	34.27	24.98		165	2184	0.007
Ghana	GHA	9/19/2022						8346					249	3038	0.009
Ghana	GHA	9/20/2022						11165					334	3891	0.012
Ghana	GHA	9/21/2022						13984					418	4744	0.014
Ghana	GHA	9/22/2022						16803					502	5597	0.017
Ghana	GHA	9/23/2022						19622					586	6450	0.019
Ghana	GHA	9/24/2022						22441					670	7303	0.022
Ghana	GHA	9/25/2022						25260					755	8157	0.024
Ghana	GHA	9/26/2022						25260					755	8157	0.024
Ghana	GHA	9/27/2022						25260					755	8157	0.024
Ghana	GHA	9/28/2022						25260					755	8157	0.024
Ghana	GHA	9/29/2022						25260					755	8157	0.024
Ghana	GHA	9/30/2022						25260					755	8157	0.024
Ghana	GHA	10/1/2022						25260					755	8157	0.024
Ghana	GHA	10/2/2022	19694444	11585739	8493646	2042654		25260	58.83	34.61	25.37	6.1	755	8157	0.024
Ghana	GHA	10/3/2022						31006					926	10414	0.031
Ghana	GHA	10/4/2022						36752					1098	12672	0.038
Ghana	GHA	10/5/2022						42498					1270	14930	0.045
Ghana	GHA	10/6/2022						48245					1441	17187	0.051
Ghana	GHA	10/7/2022						53991					1613	19445	0.058
Ghana	GHA	10/8/2022						59737					1784	21703	0.065
Ghana	GHA	10/9/2022	20152826	11753461	8674764	2236453		65483	60.2	35.11	25.91	6.68	1956	23960	0.072
Ghana	GHA	10/10/2022						57534					1719	21109	0.063
Ghana	GHA	10/11/2022						49585					1481	18257	0.055
Ghana	GHA	10/12/2022						41636					1244	15406	0.046
Ghana	GHA	10/13/2022						33687					1006	12554	0.038
Ghana	GHA	10/14/2022						25737					769	9703	0.029
Ghana	GHA	10/15/2022						17788					531	6851	0.02
Ghana	GHA	10/16/2022						9839					294	4000	0.012
Ghana	GHA	10/17/2022						9839					294	4000	0.012
Ghana	GHA	10/18/2022						9839					294	4000	0.012
Ghana	GHA	10/19/2022						9839					294	4000	0.012
Ghana	GHA	10/20/2022						9839					294	4000	0.012
Ghana	GHA	10/21/2022						9839					294	4000	0.012
Ghana	GHA	10/22/2022						9839					294	4000	0.012
Ghana	GHA	10/23/2022						9839					294	4000	0.012
Ghana	GHA	10/24/2022						9839					294	4000	0.012
Ghana	GHA	10/25/2022						9839					294	4000	0.012
Ghana	GHA	10/26/2022						9839					294	4000	0.012
Ghana	GHA	10/27/2022						9839					294	4000	0.012
Ghana	GHA	10/28/2022						9839					294	4000	0.012
Ghana	GHA	10/29/2022						9839					294	4000	0.012
Ghana	GHA	10/30/2022	20359448	11837459	8758799	2329799		9839	60.82	35.36	26.16	6.96	294	4000	0.012
Ghana	GHA	10/31/2022						12963					387	5254	0.016
Ghana	GHA	11/1/2022						16086					481	6508	0.019
Ghana	GHA	11/2/2022						19210					574	7762	0.023
Ghana	GHA	11/3/2022						22333					667	9016	0.027
Ghana	GHA	11/4/2022						25456					760	10270	0.031
Ghana	GHA	11/5/2022						28580					854	11524	0.034
Ghana	GHA	11/6/2022						31703					947	12778	0.038
Ghana	GHA	11/7/2022						31703					947	12778	0.038
Ghana	GHA	11/8/2022						31703					947	12778	0.038
Ghana	GHA	11/9/2022						31703					947	12778	0.038
Ghana	GHA	11/10/2022						31703					947	12778	0.038
Ghana	GHA	11/11/2022						31703					947	12778	0.038
Ghana	GHA	11/12/2022						31703					947	12778	0.038
Ghana	GHA	11/13/2022	20803295	12016344	8951034	2515191		31703	62.14	35.9	26.74	7.51	947	12778	0.038
Ghana	GHA	11/14/2022						27853					832	11133	0.033
Ghana	GHA	11/15/2022						24002					717	9489	0.028
Ghana	GHA	11/16/2022						20152					602	7845	0.023
Ghana	GHA	11/17/2022						16302					487	6201	0.019
Ghana	GHA	11/18/2022						12451					372	4557	0.014
Ghana	GHA	11/19/2022						8601					257	2913	0.009
Ghana	GHA	11/20/2022						4750					142	1269	0.004
Ghana	GHA	11/21/2022						4750					142	1269	0.004
Ghana	GHA	11/22/2022						4750					142	1269	0.004
Ghana	GHA	11/23/2022						4750					142	1269	0.004
Ghana	GHA	11/24/2022						4750					142	1269	0.004
Ghana	GHA	11/25/2022						4750					142	1269	0.004
Ghana	GHA	11/26/2022						4750					142	1269	0.004
Ghana	GHA	11/27/2022	20869800	12034108	8977750	2544214		4750	62.34	35.95	26.82	7.6	142	1269	0.004
Ghana	GHA	11/28/2022						9492					284	2405	0.007
Ghana	GHA	11/29/2022						14233					425	3540	0.011
Ghana	GHA	11/30/2022						18974					567	4676	0.014
Ghana	GHA	12/1/2022						23715					708	5812	0.017
Ghana	GHA	12/2/2022						28456					850	6948	0.021
Ghana	GHA	12/3/2022						33197					992	8084	0.024
Ghana	GHA	12/4/2022						37938					1133	9219	0.028
Ghana	GHA	12/5/2022						37938					1133	9219	0.028
Ghana	GHA	12/6/2022						37938					1133	9219	0.028
Ghana	GHA	12/7/2022						37938					1133	9219	0.028
Ghana	GHA	12/8/2022						37938					1133	9219	0.028
Ghana	GHA	12/9/2022						37938					1133	9219	0.028
Ghana	GHA	12/10/2022						37938					1133	9219	0.028
Ghana	GHA	12/11/2022	21400939	12163179	9183560	2744852		37938	63.93	36.33	27.43	8.2	1133	9219	0.028
Ghana	GHA	12/12/2022						36532					1091	10718	0.032
Ghana	GHA	12/13/2022						35126					1049	12217	0.036
Ghana	GHA	12/14/2022						33719					1007	13716	0.041
Ghana	GHA	12/15/2022						32313					965	15215	0.045
Ghana	GHA	12/16/2022						30907					923	16714	0.05
Ghana	GHA	12/17/2022						29500					881	18213	0.054
Ghana	GHA	12/18/2022						28094					839	19712	0.059
Ghana	GHA	12/19/2022						28094					839	19712	0.059
Ghana	GHA	12/20/2022						28094					839	19712	0.059
Ghana	GHA	12/21/2022						28094					839	19712	0.059
Ghana	GHA	12/22/2022						28094					839	19712	0.059
Ghana	GHA	12/23/2022						28094					839	19712	0.059
Ghana	GHA	12/24/2022						28094					839	19712	0.059
Ghana	GHA	12/25/2022						28094					839	19712	0.059
Ghana	GHA	12/26/2022						28094					839	19712	0.059
Ghana	GHA	12/27/2022						28094					839	19712	0.059
Ghana	GHA	12/28/2022						28094					839	19712	0.059
Ghana	GHA	12/29/2022						28094					839	19712	0.059
Ghana	GHA	12/30/2022						28094					839	19712	0.059
Ghana	GHA	12/31/2022						28094					839	19712	0.059
Ghana	GHA	1/1/2023						28094					839	19712	0.059
Ghana	GHA	1/2/2023						28094					839	19712	0.059
Ghana	GHA	1/3/2023						28094					839	19712	0.059
Ghana	GHA	1/4/2023						28094					839	19712	0.059
Ghana	GHA	1/5/2023						28094					839	19712	0.059
Ghana	GHA	1/6/2023						28094					839	19712	0.059
Ghana	GHA	1/7/2023						28094					839	19712	0.059
Ghana	GHA	1/8/2023						28094					839	19712	0.059
Ghana	GHA	1/9/2023						28094					839	19712	0.059
Ghana	GHA	1/10/2023						28094					839	19712	0.059
Ghana	GHA	1/11/2023						28094					839	19712	0.059
Ghana	GHA	1/12/2023						28094					839	19712	0.059
Ghana	GHA	1/13/2023						28094					839	19712	0.059
Ghana	GHA	1/14/2023						28094					839	19712	0.059
Ghana	GHA	1/15/2023	22384226	12853113	9806758	3102301		28094	66.87	38.4	29.3	9.27	839	19712	0.059
