# Supplementary material for: A mathematical model of COVID-19 with multiple variants of the virus under optimal control in Ghana
Source: PLoS One. 2024 Jul 2;19(7):e0303791. doi: 10.1371/journal.pone.0303791 (PMC11218976; doi:10.1371/journal.pone.0303791)
Supplement: S1 File — This material includes the data from Ghana we used and the code written in MATLAB to obtain data fitting results and optimal control results. (ZIP) [file pone.0303791.s003.zip › code_matlab/data/Ghana Covid Variants.txt]

Ghana records omicron 

on November 21, 2021 (unsure)

https://www.reuters.com/world/africa/ghana-says-it-records-first-cases-omicron-variant-2021-12-01/

Date = December 2021 with Facts 
https://allafrica.com/stories/202201110384.html

between Nov. 21 and 24  2021
http://www.news.cn/english/2021-12/03/c_1310348051.htm
