# Supplementary material for: A mathematical model of COVID-19 with multiple variants of the virus under optimal control in Ghana
Source: PLoS One. 2024 Jul 2;19(7):e0303791. doi: 10.1371/journal.pone.0303791 (PMC11218976; doi:10.1371/journal.pone.0303791)
Supplement: S1 File — This material includes the data from Ghana we used and the code written in MATLAB to obtain data fitting results and optimal control results. (ZIP) [file pone.0303791.s003.zip › code_matlab/data/Ghana_only_covid19_data.csv]

Date_reported	Country_code	Country	WHO_region	I1(original+delta)	I2(omicron)	total	vaccination	Cumulative_cases	New_deaths	Cumulative_deaths	Percentage
1/3/2020	GH	Ghana	AFRO	0	0	0	0	0	0	0	0
1/4/2020	GH	Ghana	AFRO	0	0	0	0	0	0	0	0
1/5/2020	GH	Ghana	AFRO	0	0	0	0	0	0	0	0
1/6/2020	GH	Ghana	AFRO	0	0	0	0	0	0	0	0
1/7/2020	GH	Ghana	AFRO	0	0	0	0	0	0	0	0
1/8/2020	GH	Ghana	AFRO	0	0	0	0	0	0	0	0
1/9/2020	GH	Ghana	AFRO	0	0	0	0	0	0	0	0
1/10/2020	GH	Ghana	AFRO	0	0	0	0	0	0	0	0
1/11/2020	GH	Ghana	AFRO	0	0	0	0	0	0	0	0
1/12/2020	GH	Ghana	AFRO	0	0	0	0	0	0	0	0
1/13/2020	GH	Ghana	AFRO	0	0	0	0	0	0	0	0
1/14/2020	GH	Ghana	AFRO	0	0	0	0	0	0	0	0
1/15/2020	GH	Ghana	AFRO	0	0	0	0	0	0	0	0
1/16/2020	GH	Ghana	AFRO	0	0	0	0	0	0	0	0
1/17/2020	GH	Ghana	AFRO	0	0	0	0	0	0	0	0
1/18/2020	GH	Ghana	AFRO	0	0	0	0	0	0	0	0
1/19/2020	GH	Ghana	AFRO	0	0	0	0	0	0	0	0
1/20/2020	GH	Ghana	AFRO	0	0	0	0	0	0	0	0
1/21/2020	GH	Ghana	AFRO	0	0	0	0	0	0	0	0
1/22/2020	GH	Ghana	AFRO	0	0	0	0	0	0	0	0
1/23/2020	GH	Ghana	AFRO	0	0	0	0	0	0	0	0
1/24/2020	GH	Ghana	AFRO	0	0	0	0	0	0	0	0
1/25/2020	GH	Ghana	AFRO	0	0	0	0	0	0	0	0
1/26/2020	GH	Ghana	AFRO	0	0	0	0	0	0	0	0
1/27/2020	GH	Ghana	AFRO	0	0	0	0	0	0	0	0
1/28/2020	GH	Ghana	AFRO	0	0	0	0	0	0	0	0
1/29/2020	GH	Ghana	AFRO	0	0	0	0	0	0	0	0
1/30/2020	GH	Ghana	AFRO	0	0	0	0	0	0	0	0
1/31/2020	GH	Ghana	AFRO	0	0	0	0	0	0	0	0
2/1/2020	GH	Ghana	AFRO	0	0	0	0	0	0	0	0
2/2/2020	GH	Ghana	AFRO	0	0	0	0	0	0	0	0
2/3/2020	GH	Ghana	AFRO	0	0	0	0	0	0	0	0
2/4/2020	GH	Ghana	AFRO	0	0	0	0	0	0	0	0
2/5/2020	GH	Ghana	AFRO	0	0	0	0	0	0	0	0
2/6/2020	GH	Ghana	AFRO	0	0	0	0	0	0	0	0
2/7/2020	GH	Ghana	AFRO	0	0	0	0	0	0	0	0
2/8/2020	GH	Ghana	AFRO	0	0	0	0	0	0	0	0
2/9/2020	GH	Ghana	AFRO	0	0	0	0	0	0	0	0
2/10/2020	GH	Ghana	AFRO	0	0	0	0	0	0	0	0
2/11/2020	GH	Ghana	AFRO	0	0	0	0	0	0	0	0
2/12/2020	GH	Ghana	AFRO	0	0	0	0	0	0	0	0
2/13/2020	GH	Ghana	AFRO	0	0	0	0	0	0	0	0
2/14/2020	GH	Ghana	AFRO	0	0	0	0	0	0	0	0
2/15/2020	GH	Ghana	AFRO	0	0	0	0	0	0	0	0
2/16/2020	GH	Ghana	AFRO	0	0	0	0	0	0	0	0
2/17/2020	GH	Ghana	AFRO	0	0	0	0	0	0	0	0
2/18/2020	GH	Ghana	AFRO	0	0	0	0	0	0	0	0
2/19/2020	GH	Ghana	AFRO	0	0	0	0	0	0	0	0
2/20/2020	GH	Ghana	AFRO	0	0	0	0	0	0	0	0
2/21/2020	GH	Ghana	AFRO	0	0	0	0	0	0	0	0
2/22/2020	GH	Ghana	AFRO	0	0	0	0	0	0	0	0
2/23/2020	GH	Ghana	AFRO	0	0	0	0	0	0	0	0
2/24/2020	GH	Ghana	AFRO	0	0	0	0	0	0	0	0
2/25/2020	GH	Ghana	AFRO	0	0	0	0	0	0	0	0
2/26/2020	GH	Ghana	AFRO	0	0	0	0	0	0	0	0
2/27/2020	GH	Ghana	AFRO	0	0	0	0	0	0	0	0
2/28/2020	GH	Ghana	AFRO	0	0	0	0	0	0	0	0
2/29/2020	GH	Ghana	AFRO	0	0	0	0	0	0	0	0
3/1/2020	GH	Ghana	AFRO	0	0	0	0	0	0	0	0
3/2/2020	GH	Ghana	AFRO	0	0	0	0	0	0	0	0
3/3/2020	GH	Ghana	AFRO	0	0	0	0	0	0	0	0
3/4/2020	GH	Ghana	AFRO	0	0	0	0	0	0	0	0
3/5/2020	GH	Ghana	AFRO	0	0	0	0	0	0	0	0
3/6/2020	GH	Ghana	AFRO	0	0	0	0	0	0	0	0
3/7/2020	GH	Ghana	AFRO	0	0	0	0	0	0	0	0
3/8/2020	GH	Ghana	AFRO	0	0	0	0	0	0	0	0
3/9/2020	GH	Ghana	AFRO	0	0	0	0	0	0	0	0
3/10/2020	GH	Ghana	AFRO	0	0	0	0	0	0	0	0
3/11/2020	GH	Ghana	AFRO	0	0	0	0	0	0	0	0
3/12/2020	GH	Ghana	AFRO	1	0	1	0	1	0	0	0
3/13/2020	GH	Ghana	AFRO	2	0	2	0	3	0	0	0
3/14/2020	GH	Ghana	AFRO	1	0	1	0	4	0	0	0
3/15/2020	GH	Ghana	AFRO	4	0	4	0	8	0	0	0
3/16/2020	GH	Ghana	AFRO	2	0	2	0	10	0	0	0
3/17/2020	GH	Ghana	AFRO	1	0	1	0	11	0	0	0
3/18/2020	GH	Ghana	AFRO	4	0	4	0	15	0	0	0
3/19/2020	GH	Ghana	AFRO	3	0	3	0	18	0	0	0
3/20/2020	GH	Ghana	AFRO	4	0	4	0	22	0	0	0
3/21/2020	GH	Ghana	AFRO	6	0	6	0	28	0	0	0
3/22/2020	GH	Ghana	AFRO	3	0	3	0	31	0	0	0
3/23/2020	GH	Ghana	AFRO	3	0	3	0	34	0	0	0
3/24/2020	GH	Ghana	AFRO	6	0	6	0	40	0	0	0
3/25/2020	GH	Ghana	AFRO	13	0	13	0	53	0	0	0
3/26/2020	GH	Ghana	AFRO	15	0	15	0	68	0	0	0
3/27/2020	GH	Ghana	AFRO	64	0	64	0	132	0	0	0
3/28/2020	GH	Ghana	AFRO	6	0	6	0	138	0	0	0
3/29/2020	GH	Ghana	AFRO	3	0	3	0	141	0	0	0
3/30/2020	GH	Ghana	AFRO	11	0	11	0	152	0	0	0
3/31/2020	GH	Ghana	AFRO	0	0	0	0	152	0	0	0
4/1/2020	GH	Ghana	AFRO	9	0	9	0	161	0	0	0
4/2/2020	GH	Ghana	AFRO	34	0	34	0	195	0	0	0
4/3/2020	GH	Ghana	AFRO	9	0	9	0	204	0	0	0
4/4/2020	GH	Ghana	AFRO	1	0	1	0	205	0	0	0
4/5/2020	GH	Ghana	AFRO	9	0	9	0	214	0	0	0
4/6/2020	GH	Ghana	AFRO	0	0	0	0	214	0	0	0
4/7/2020	GH	Ghana	AFRO	73	0	73	0	287	0	0	0
4/8/2020	GH	Ghana	AFRO	26	0	26	0	313	0	0	0
4/9/2020	GH	Ghana	AFRO	0	0	0	0	313	0	0	0
4/10/2020	GH	Ghana	AFRO	65	0	65	0	378	0	0	0
4/11/2020	GH	Ghana	AFRO	0	0	0	0	378	0	0	0
4/12/2020	GH	Ghana	AFRO	188	0	188	0	566	0	0	0
4/13/2020	GH	Ghana	AFRO	0	0	0	0	566	0	0	0
4/14/2020	GH	Ghana	AFRO	70	0	70	0	636	0	0	0
4/15/2020	GH	Ghana	AFRO	0	0	0	0	636	0	0	0
4/16/2020	GH	Ghana	AFRO	5	0	5	0	641	0	0	0
4/17/2020	GH	Ghana	AFRO	0	0	0	0	641	0	0	0
4/18/2020	GH	Ghana	AFRO	0	0	0	0	641	0	0	0
4/19/2020	GH	Ghana	AFRO	193	0	193	0	834	0	0	0
4/20/2020	GH	Ghana	AFRO	208	0	208	0	1042	0	0	0
4/21/2020	GH	Ghana	AFRO	0	0	0	0	1042	0	0	0
4/22/2020	GH	Ghana	AFRO	0	0	0	0	1042	0	0	0
4/23/2020	GH	Ghana	AFRO	112	0	112	0	1154	0	0	0
4/24/2020	GH	Ghana	AFRO	0	0	0	0	1154	0	0	0
4/25/2020	GH	Ghana	AFRO	125	0	125	0	1279	0	0	0
4/26/2020	GH	Ghana	AFRO	0	0	0	0	1279	0	0	0
4/27/2020	GH	Ghana	AFRO	271	0	271	0	1550	0	0	0
4/28/2020	GH	Ghana	AFRO	0	0	0	0	1550	0	0	0
4/29/2020	GH	Ghana	AFRO	121	0	121	0	1671	0	0	0
4/30/2020	GH	Ghana	AFRO	0	0	0	0	1671	0	0	0
5/1/2020	GH	Ghana	AFRO	403	0	403	0	2074	0	0	0
5/2/2020	GH	Ghana	AFRO	0	0	0	0	2074	0	0	0
5/3/2020	GH	Ghana	AFRO	95	0	95	0	2169	0	0	0
5/4/2020	GH	Ghana	AFRO	0	0	0	0	2169	0	0	0
5/5/2020	GH	Ghana	AFRO	550	0	550	0	2719	0	0	0
5/6/2020	GH	Ghana	AFRO	0	0	0	0	2719	0	0	0
5/7/2020	GH	Ghana	AFRO	0	0	0	0	2719	0	0	0
5/8/2020	GH	Ghana	AFRO	372	0	372	0	3091	0	0	0
5/9/2020	GH	Ghana	AFRO	921	0	921	0	4012	0	0	0
5/10/2020	GH	Ghana	AFRO	251	0	251	0	4263	0	0	0
5/11/2020	GH	Ghana	AFRO	437	0	437	0	4700	0	0	0
5/12/2020	GH	Ghana	AFRO	0	0	0	0	4700	0	0	0
5/13/2020	GH	Ghana	AFRO	427	0	427	0	5127	0	0	0
5/14/2020	GH	Ghana	AFRO	281	0	281	0	5408	0	0	0
5/15/2020	GH	Ghana	AFRO	122	0	122	0	5530	0	0	0
5/16/2020	GH	Ghana	AFRO	108	0	108	0	5638	0	0	0
5/17/2020	GH	Ghana	AFRO	97	0	97	0	5735	0	0	0
5/18/2020	GH	Ghana	AFRO	0	0	0	0	5735	0	0	0
5/19/2020	GH	Ghana	AFRO	0	0	0	0	5735	0	0	0
5/20/2020	GH	Ghana	AFRO	361	0	361	0	6096	0	0	0
5/21/2020	GH	Ghana	AFRO	0	0	0	0	6096	0	0	0
5/22/2020	GH	Ghana	AFRO	173	0	173	0	6269	0	0	0
5/23/2020	GH	Ghana	AFRO	217	0	217	0	6486	0	0	0
5/24/2020	GH	Ghana	AFRO	131	0	131	0	6617	0	0	0
5/25/2020	GH	Ghana	AFRO	66	0	66	0	6683	0	0	0
5/26/2020	GH	Ghana	AFRO	125	0	125	0	6808	0	0	0
5/27/2020	GH	Ghana	AFRO	156	0	156	0	6964	0	0	0
5/28/2020	GH	Ghana	AFRO	339	0	339	0	7303	0	0	0
5/29/2020	GH	Ghana	AFRO	0	0	0	0	7303	0	0	0
5/30/2020	GH	Ghana	AFRO	313	0	313	0	7616	0	0	0
5/31/2020	GH	Ghana	AFRO	152	0	152	0	7768	0	0	0
6/1/2020	GH	Ghana	AFRO	113	0	113	0	7881	0	0	0
6/2/2020	GH	Ghana	AFRO	189	0	189	0	8070	0	0	0
6/3/2020	GH	Ghana	AFRO	227	0	227	0	8297	0	0	0
6/4/2020	GH	Ghana	AFRO	251	0	251	0	8548	0	0	0
6/5/2020	GH	Ghana	AFRO	337	0	337	0	8885	0	0	0
6/6/2020	GH	Ghana	AFRO	283	0	283	0	9168	0	0	0
6/7/2020	GH	Ghana	AFRO	294	0	294	0	9462	0	0	0
6/8/2020	GH	Ghana	AFRO	0	0	0	0	9462	0	0	0
6/9/2020	GH	Ghana	AFRO	448	0	448	0	9910	0	0	0
6/10/2020	GH	Ghana	AFRO	291	0	291	0	10201	0	0	0
6/11/2020	GH	Ghana	AFRO	157	0	157	0	10358	0	0	0
6/12/2020	GH	Ghana	AFRO	304	0	304	0	10662	0	0	0
6/13/2020	GH	Ghana	AFRO	793	0	793	0	11455	0	0	0
6/14/2020	GH	Ghana	AFRO	509	0	509	0	11964	0	0	0
6/15/2020	GH	Ghana	AFRO	229	0	229	0	12193	0	0	0
6/16/2020	GH	Ghana	AFRO	0	0	0	0	12193	0	0	0
6/17/2020	GH	Ghana	AFRO	0	0	0	0	12193	0	0	0
6/18/2020	GH	Ghana	AFRO	671	0	671	0	12864	0	0	0
6/19/2020	GH	Ghana	AFRO	853	0	853	0	13717	0	0	0
6/20/2020	GH	Ghana	AFRO	0	0	0	0	13717	0	0	0
6/21/2020	GH	Ghana	AFRO	437	0	437	0	14154	0	0	0
6/22/2020	GH	Ghana	AFRO	414	0	414	0	14568	0	0	0
6/23/2020	GH	Ghana	AFRO	445	0	445	0	15013	0	0	0
6/24/2020	GH	Ghana	AFRO	460	0	460	0	15473	0	0	0
6/25/2020	GH	Ghana	AFRO	361	0	361	0	15834	0	0	0
6/26/2020	GH	Ghana	AFRO	597	0	597	0	16431	0	0	0
6/27/2020	GH	Ghana	AFRO	311	0	311	0	16742	0	0	0
6/28/2020	GH	Ghana	AFRO	609	0	609	0	17351	0	0	0
6/29/2020	GH	Ghana	AFRO	390	0	390	0	17741	0	0	0
6/30/2020	GH	Ghana	AFRO	393	0	393	0	18134	0	0	0
7/1/2020	GH	Ghana	AFRO	0	0	0	0	18134	0	0	0
7/2/2020	GH	Ghana	AFRO	1254	0	1254	0	19388	0	0	0
7/3/2020	GH	Ghana	AFRO	697	0	697	0	20085	0	0	0
7/4/2020	GH	Ghana	AFRO	992	0	992	0	21077	0	0	0
7/5/2020	GH	Ghana	AFRO	891	0	891	0	21968	0	0	0
7/6/2020	GH	Ghana	AFRO	854	0	854	0	22822	0	0	0
7/7/2020	GH	Ghana	AFRO	641	0	641	0	23463	0	0	0
7/8/2020	GH	Ghana	AFRO	0	0	0	0	23463	0	0	0
7/9/2020	GH	Ghana	AFRO	785	0	785	0	24248	0	0	0
7/10/2020	GH	Ghana	AFRO	270	0	270	0	24518	0	0	0
7/11/2020	GH	Ghana	AFRO	470	0	470	0	24988	0	0	0
7/12/2020	GH	Ghana	AFRO	264	0	264	0	25252	0	0	0
7/13/2020	GH	Ghana	AFRO	178	0	178	0	25430	0	0	0
7/14/2020	GH	Ghana	AFRO	695	0	695	0	26125	0	0	0
7/15/2020	GH	Ghana	AFRO	447	0	447	0	26572	0	0	0
7/16/2020	GH	Ghana	AFRO	488	0	488	0	27060	0	0	0
7/17/2020	GH	Ghana	AFRO	607	0	607	0	27667	0	0	0
7/18/2020	GH	Ghana	AFRO	763	0	763	0	28430	0	0	0
7/19/2020	GH	Ghana	AFRO	559	0	559	0	28989	0	0	0
7/20/2020	GH	Ghana	AFRO	683	0	683	0	29672	0	0	0
7/21/2020	GH	Ghana	AFRO	694	0	694	0	30366	0	0	0
7/22/2020	GH	Ghana	AFRO	691	0	691	0	31057	0	0	0
7/23/2020	GH	Ghana	AFRO	794	0	794	0	31851	0	0	0
7/24/2020	GH	Ghana	AFRO	586	0	586	0	32437	0	0	0
7/25/2020	GH	Ghana	AFRO	532	0	532	0	32969	0	0	0
7/26/2020	GH	Ghana	AFRO	655	0	655	0	33624	0	0	0
7/27/2020	GH	Ghana	AFRO	782	0	782	0	34406	0	0	0
7/28/2020	GH	Ghana	AFRO	736	0	736	0	35142	0	0	0
7/29/2020	GH	Ghana	AFRO	359	0	359	0	35501	0	0	0
7/30/2020	GH	Ghana	AFRO	726	0	726	0	36227	0	0	0
7/31/2020	GH	Ghana	AFRO	787	0	787	0	37014	0	0	0
8/1/2020	GH	Ghana	AFRO	798	0	798	0	37812	0	0	0
8/2/2020	GH	Ghana	AFRO	689	0	689	0	38501	0	0	0
8/3/2020	GH	Ghana	AFRO	574	0	574	0	39075	0	0	0
8/4/2020	GH	Ghana	AFRO	567	0	567	0	39642	0	0	0
8/5/2020	GH	Ghana	AFRO	455	0	455	0	40097	0	0	0
8/6/2020	GH	Ghana	AFRO	436	0	436	0	40533	0	0	0
8/7/2020	GH	Ghana	AFRO	470	0	470	0	41003	0	0	0
8/8/2020	GH	Ghana	AFRO	209	0	209	0	41212	0	0	0
8/9/2020	GH	Ghana	AFRO	192	0	192	0	41404	0	0	0
8/10/2020	GH	Ghana	AFRO	168	0	168	0	41572	0	0	0
8/11/2020	GH	Ghana	AFRO	153	0	153	0	41725	0	0	0
8/12/2020	GH	Ghana	AFRO	122	0	122	0	41847	0	0	0
8/13/2020	GH	Ghana	AFRO	216	0	216	0	42063	0	0	0
8/14/2020	GH	Ghana	AFRO	147	0	147	0	42210	0	0	0
8/15/2020	GH	Ghana	AFRO	322	0	322	0	42532	0	0	0
8/16/2020	GH	Ghana	AFRO	121	0	121	0	42653	0	0	0
8/17/2020	GH	Ghana	AFRO	340	0	340	0	42993	0	0	0
8/18/2020	GH	Ghana	AFRO	101	0	101	0	43094	0	0	0
8/19/2020	GH	Ghana	AFRO	166	0	166	0	43260	0	0	0
8/20/2020	GH	Ghana	AFRO	65	0	65	0	43325	0	0	0
8/21/2020	GH	Ghana	AFRO	180	0	180	0	43505	0	0	0
8/22/2020	GH	Ghana	AFRO	117	0	117	0	43622	0	0	0
8/23/2020	GH	Ghana	AFRO	95	0	95	0	43717	0	0	0
8/24/2020	GH	Ghana	AFRO	52	0	52	0	43769	0	0	0
8/25/2020	GH	Ghana	AFRO	72	0	72	0	43841	0	0	0
8/26/2020	GH	Ghana	AFRO	108	0	108	0	43949	0	0	0
8/27/2020	GH	Ghana	AFRO	169	0	169	0	44118	0	0	0
8/28/2020	GH	Ghana	AFRO	87	0	87	0	44205	0	0	0
8/29/2020	GH	Ghana	AFRO	0	0	0	0	44205	0	0	0
8/30/2020	GH	Ghana	AFRO	255	0	255	0	44460	0	0	0
8/31/2020	GH	Ghana	AFRO	157	0	157	0	44617	0	0	0
9/1/2020	GH	Ghana	AFRO	41	0	41	0	44658	0	0	0
9/2/2020	GH	Ghana	AFRO	55	0	55	0	44713	0	0	0
9/3/2020	GH	Ghana	AFRO	64	0	64	0	44777	0	0	0
9/4/2020	GH	Ghana	AFRO	92	0	92	0	44869	0	0	0
9/5/2020	GH	Ghana	AFRO	143	0	143	0	45012	0	0	0
9/6/2020	GH	Ghana	AFRO	176	0	176	0	45188	0	0	0
9/7/2020	GH	Ghana	AFRO	125	0	125	0	45313	0	0	0
9/8/2020	GH	Ghana	AFRO	75	0	75	0	45388	0	0	0
9/9/2020	GH	Ghana	AFRO	46	0	46	0	45434	0	0	0
9/10/2020	GH	Ghana	AFRO	59	0	59	0	45493	0	0	0
9/11/2020	GH	Ghana	AFRO	79	0	79	0	45572	0	0	0
9/12/2020	GH	Ghana	AFRO	29	0	29	0	45601	0	0	0
9/13/2020	GH	Ghana	AFRO	54	0	54	0	45655	0	0	0
9/14/2020	GH	Ghana	AFRO	59	0	59	0	45714	0	0	0
9/15/2020	GH	Ghana	AFRO	46	0	46	0	45760	0	0	0
9/16/2020	GH	Ghana	AFRO	97	0	97	0	45857	0	0	0
9/17/2020	GH	Ghana	AFRO	20	0	20	0	45877	0	0	0
9/18/2020	GH	Ghana	AFRO	127	0	127	0	46004	0	0	0
9/19/2020	GH	Ghana	AFRO	58	0	58	0	46062	0	0	0
9/20/2020	GH	Ghana	AFRO	54	0	54	0	46116	0	0	0
9/21/2020	GH	Ghana	AFRO	37	0	37	0	46153	0	0	0
9/22/2020	GH	Ghana	AFRO	69	0	69	0	46222	0	0	0
9/23/2020	GH	Ghana	AFRO	131	0	131	0	46353	0	0	0
9/24/2020	GH	Ghana	AFRO	34	0	34	0	46387	0	0	0
9/25/2020	GH	Ghana	AFRO	57	0	57	0	46444	0	0	0
9/26/2020	GH	Ghana	AFRO	38	0	38	0	46482	301	301	0
9/27/2020	GH	Ghana	AFRO	144	0	144	0	46626	0	301	0
9/28/2020	GH	Ghana	AFRO	30	0	30	0	46656	0	301	0
9/29/2020	GH	Ghana	AFRO	38	0	38	0	46694	0	301	0
9/30/2020	GH	Ghana	AFRO	74	0	74	0	46768	0	301	0
10/1/2020	GH	Ghana	AFRO	35	0	35	0	46803	2	303	0
10/2/2020	GH	Ghana	AFRO	26	0	26	0	46829	0	303	0
10/3/2020	GH	Ghana	AFRO	0	0	0	0	46829	0	303	0
10/4/2020	GH	Ghana	AFRO	0	0	0	0	46829	0	303	0
10/5/2020	GH	Ghana	AFRO	118	0	118	0	46947	3	306	0
10/6/2020	GH	Ghana	AFRO	17	0	17	0	46964	0	306	0
10/7/2020	GH	Ghana	AFRO	23	0	23	0	46987	0	306	0
10/8/2020	GH	Ghana	AFRO	18	0	18	0	47005	0	306	0
10/9/2020	GH	Ghana	AFRO	25	0	25	0	47030	2	308	0
10/10/2020	GH	Ghana	AFRO	67	0	67	0	47097	0	308	0
10/11/2020	GH	Ghana	AFRO	29	0	29	0	47126	2	310	0
10/12/2020	GH	Ghana	AFRO	25	0	25	0	47151	0	310	0
10/13/2020	GH	Ghana	AFRO	22	0	22	0	47173	0	310	0
10/14/2020	GH	Ghana	AFRO	26	0	26	0	47199	0	310	0
10/15/2020	GH	Ghana	AFRO	33	0	33	0	47232	0	310	0
10/16/2020	GH	Ghana	AFRO	78	0	78	0	47310	0	310	0
10/17/2020	GH	Ghana	AFRO	62	0	62	0	47372	0	310	0
10/18/2020	GH	Ghana	AFRO	89	0	89	0	47461	2	312	0
10/19/2020	GH	Ghana	AFRO	77	0	77	0	47538	0	312	0
10/20/2020	GH	Ghana	AFRO	63	0	63	0	47601	2	314	0
10/21/2020	GH	Ghana	AFRO	48	0	48	0	47649	0	314	0
10/22/2020	GH	Ghana	AFRO	41	0	41	0	47690	2	316	0
10/23/2020	GH	Ghana	AFRO	55	0	55	0	47745	0	316	0
10/24/2020	GH	Ghana	AFRO	30	0	30	0	47775	0	316	0
10/25/2020	GH	Ghana	AFRO	0	0	0	0	47775	0	316	0
10/26/2020	GH	Ghana	AFRO	133	0	133	0	47908	2	318	0
10/27/2020	GH	Ghana	AFRO	83	0	83	0	47991	2	320	0
10/28/2020	GH	Ghana	AFRO	64	0	64	0	48055	0	320	0
10/29/2020	GH	Ghana	AFRO	69	0	69	0	48124	0	320	0
10/30/2020	GH	Ghana	AFRO	76	0	76	0	48200	0	320	0
10/31/2020	GH	Ghana	AFRO	0	0	0	0	48200	0	320	0
11/1/2020	GH	Ghana	AFRO	311	0	311	0	48511	0	320	0
11/2/2020	GH	Ghana	AFRO	132	0	132	0	48643	0	320	0
11/3/2020	GH	Ghana	AFRO	145	0	145	0	48788	0	320	0
11/4/2020	GH	Ghana	AFRO	116	0	116	0	48904	0	320	0
11/5/2020	GH	Ghana	AFRO	0	0	0	0	48904	0	320	0
11/6/2020	GH	Ghana	AFRO	298	0	298	0	49202	0	320	0
11/7/2020	GH	Ghana	AFRO	100	0	100	0	49302	0	320	0
11/8/2020	GH	Ghana	AFRO	0	0	0	0	49302	0	320	0
11/9/2020	GH	Ghana	AFRO	0	0	0	0	49302	0	320	0
11/10/2020	GH	Ghana	AFRO	0	0	0	0	49302	0	320	0
11/11/2020	GH	Ghana	AFRO	716	0	716	0	50018	0	320	0
11/12/2020	GH	Ghana	AFRO	105	0	105	0	50123	2	322	0
11/13/2020	GH	Ghana	AFRO	0	0	0	0	50123	0	322	0
11/14/2020	GH	Ghana	AFRO	253	0	253	0	50376	1	323	0
11/15/2020	GH	Ghana	AFRO	81	0	81	0	50457	0	323	0
11/16/2020	GH	Ghana	AFRO	0	0	0	0	50457	0	323	0
11/17/2020	GH	Ghana	AFRO	174	0	174	0	50631	0	323	0
11/18/2020	GH	Ghana	AFRO	0	0	0	0	50631	0	323	0
11/19/2020	GH	Ghana	AFRO	243	0	243	0	50874	0	323	0
11/20/2020	GH	Ghana	AFRO	67	0	67	0	50941	0	323	0
11/21/2020	GH	Ghana	AFRO	0	0	0	0	50941	0	323	0
11/22/2020	GH	Ghana	AFRO	243	0	243	0	51184	0	323	0
11/23/2020	GH	Ghana	AFRO	41	0	41	0	51225	0	323	0
11/24/2020	GH	Ghana	AFRO	49	0	49	0	51274	0	323	0
11/25/2020	GH	Ghana	AFRO	105	0	105	0	51379	0	323	0
11/26/2020	GH	Ghana	AFRO	97	0	97	0	51476	0	323	0
11/27/2020	GH	Ghana	AFRO	93	0	93	0	51569	0	323	0
11/28/2020	GH	Ghana	AFRO	98	0	98	0	51667	0	323	0
11/29/2020	GH	Ghana	AFRO	123	0	123	0	51790	0	323	0
11/30/2020	GH	Ghana	AFRO	103	0	103	0	51893	2	325	0
12/1/2020	GH	Ghana	AFRO	203	0	203	0	52096	0	325	0
12/2/2020	GH	Ghana	AFRO	102	0	102	0	52198	0	325	0
12/3/2020	GH	Ghana	AFRO	76	0	76	0	52274	0	325	0
12/4/2020	GH	Ghana	AFRO	0	0	0	0	52274	0	325	0
12/5/2020	GH	Ghana	AFRO	226	0	226	0	52500	1	326	0
12/6/2020	GH	Ghana	AFRO	122	0	122	0	52622	0	326	0
12/7/2020	GH	Ghana	AFRO	116	0	116	0	52738	0	326	0
12/8/2020	GH	Ghana	AFRO	0	0	0	0	52738	0	326	0
12/9/2020	GH	Ghana	AFRO	195	0	195	0	52933	1	327	0
12/10/2020	GH	Ghana	AFRO	81	0	81	0	53014	0	327	0
12/11/2020	GH	Ghana	AFRO	0	0	0	0	53014	0	327	0
12/12/2020	GH	Ghana	AFRO	0	0	0	0	53014	0	327	0
12/13/2020	GH	Ghana	AFRO	372	0	372	0	53386	0	327	0
12/14/2020	GH	Ghana	AFRO	0	0	0	0	53386	0	327	0
12/15/2020	GH	Ghana	AFRO	167	0	167	0	53553	4	331	0
12/16/2020	GH	Ghana	AFRO	100	0	100	0	53653	0	331	0
12/17/2020	GH	Ghana	AFRO	0	0	0	0	53653	0	331	0
12/18/2020	GH	Ghana	AFRO	0	0	0	0	53653	0	331	0
12/19/2020	GH	Ghana	AFRO	301	0	301	0	53954	2	333	0
12/20/2020	GH	Ghana	AFRO	89	0	89	0	54043	0	333	0
12/21/2020	GH	Ghana	AFRO	0	0	0	0	54043	0	333	0
12/22/2020	GH	Ghana	AFRO	0	0	0	0	54043	0	333	0
12/23/2020	GH	Ghana	AFRO	243	0	243	0	54286	0	333	0
12/24/2020	GH	Ghana	AFRO	115	0	115	0	54401	0	333	0
12/25/2020	GH	Ghana	AFRO	102	0	102	0	54503	0	333	0
12/26/2020	GH	Ghana	AFRO	0	0	0	0	54503	0	333	0
12/27/2020	GH	Ghana	AFRO	178	0	178	0	54681	2	335	0
12/28/2020	GH	Ghana	AFRO	90	0	90	0	54771	0	335	0
12/29/2020	GH	Ghana	AFRO	0	0	0	0	54771	0	335	0
12/30/2020	GH	Ghana	AFRO	159	0	159	0	54930	0	335	0
12/31/2020	GH	Ghana	AFRO	134	0	134	0	55064	0	335	0
1/1/2021	GH	Ghana	AFRO	104	0	104	0	55168	0	335	0
1/2/2021	GH	Ghana	AFRO	0	0	0	0	55168	0	335	0
1/3/2021	GH	Ghana	AFRO	0	0	0	0	55168	0	335	0
1/4/2021	GH	Ghana	AFRO	293	0	293	0	55461	1	336	0
1/5/2021	GH	Ghana	AFRO	0	0	0	0	55461	0	336	0
1/6/2021	GH	Ghana	AFRO	311	0	311	0	55772	0	336	0
1/7/2021	GH	Ghana	AFRO	0	0	0	0	55772	0	336	0
1/8/2021	GH	Ghana	AFRO	458	0	458	0	56230	2	338	0
1/9/2021	GH	Ghana	AFRO	191	0	191	0	56421	0	338	0
1/10/2021	GH	Ghana	AFRO	0	0	0	0	56421	0	338	0
1/11/2021	GH	Ghana	AFRO	0	0	0	0	56421	0	338	0
1/12/2021	GH	Ghana	AFRO	560	0	560	0	56981	3	341	0
1/13/2021	GH	Ghana	AFRO	0	0	0	0	56981	0	341	0
1/14/2021	GH	Ghana	AFRO	0	0	0	0	56981	0	341	0
1/15/2021	GH	Ghana	AFRO	733	0	733	0	57714	5	346	0
1/16/2021	GH	Ghana	AFRO	351	0	351	0	58065	6	352	0
1/17/2021	GH	Ghana	AFRO	366	0	366	0	58431	6	358	0
1/18/2021	GH	Ghana	AFRO	391	0	391	0	58822	0	358	0
1/19/2021	GH	Ghana	AFRO	658	0	658	0	59480	3	361	0
1/20/2021	GH	Ghana	AFRO	635	0	635	0	60115	0	361	0
1/21/2021	GH	Ghana	AFRO	679	0	679	0	60794	6	367	0
1/22/2021	GH	Ghana	AFRO	695	0	695	0	61489	0	367	0
1/23/2021	GH	Ghana	AFRO	646	0	646	0	62135	5	372	0
1/24/2021	GH	Ghana	AFRO	616	0	616	0	62751	5	377	0
1/25/2021	GH	Ghana	AFRO	0	0	0	0	62751	0	377	0
1/26/2021	GH	Ghana	AFRO	893	0	893	0	63644	13	390	0
1/27/2021	GH	Ghana	AFRO	747	0	747	0	64391	0	390	0
1/28/2021	GH	Ghana	AFRO	1036	0	1036	0	65427	15	405	0
1/29/2021	GH	Ghana	AFRO	789	0	789	0	66216	6	411	0
1/30/2021	GH	Ghana	AFRO	794	0	794	0	67010	5	416	0
1/31/2021	GH	Ghana	AFRO	772	0	772	0	67782	8	424	0
2/1/2021	GH	Ghana	AFRO	777	0	777	0	68559	9	433	0
2/2/2021	GH	Ghana	AFRO	466	0	466	0	69025	9	442	0
2/3/2021	GH	Ghana	AFRO	1021	0	1021	0	70046	7	449	0
2/4/2021	GH	Ghana	AFRO	722	0	722	0	70768	8	457	0
2/5/2021	GH	Ghana	AFRO	765	0	765	0	71533	7	464	0
2/6/2021	GH	Ghana	AFRO	795	0	795	0	72328	8	472	0
2/7/2021	GH	Ghana	AFRO	675	0	675	0	73003	10	482	0
2/8/2021	GH	Ghana	AFRO	554	0	554	0	73557	12	494	0
2/9/2021	GH	Ghana	AFRO	790	0	790	0	74347	11	505	0
2/10/2021	GH	Ghana	AFRO	771	0	771	0	75118	13	518	0
2/11/2021	GH	Ghana	AFRO	718	0	718	0	75836	15	533	0
2/12/2021	GH	Ghana	AFRO	656	0	656	0	76492	9	542	0
2/13/2021	GH	Ghana	AFRO	554	0	554	0	77046	13	555	0
2/14/2021	GH	Ghana	AFRO	702	0	702	0	77748	6	561	0
2/15/2021	GH	Ghana	AFRO	523	0	523	0	78271	4	565	0
2/16/2021	GH	Ghana	AFRO	418	0	418	0	78689	3	568	0
2/17/2021	GH	Ghana	AFRO	476	0	476	0	79165	0	568	0
2/18/2021	GH	Ghana	AFRO	491	0	491	0	79656	4	572	0
2/19/2021	GH	Ghana	AFRO	0	0	0	0	79656	5	577	0
2/20/2021	GH	Ghana	AFRO	1103	0	1103	0	80759	5	582	0
2/21/2021	GH	Ghana	AFRO	486	0	486	0	81245	2	584	0
2/22/2021	GH	Ghana	AFRO	428	0	428	0	81673	4	588	0
2/23/2021	GH	Ghana	AFRO	0	0	0	0	81673	0	588	0
2/24/2021	GH	Ghana	AFRO	913	0	913	0	82586	0	588	0
2/25/2021	GH	Ghana	AFRO	626	0	626	0	83212	5	593	0
2/26/2021	GH	Ghana	AFRO	402	0	402	0	83614	3	596	0
2/27/2021	GH	Ghana	AFRO	409	0	409	0	84023	11	607	0
2/28/2021	GH	Ghana	AFRO	326	0	326	0	84349	4	611	0
3/1/2021	GH	Ghana	AFRO	0	0	0	0	84349	0	611	0
3/2/2021	GH	Ghana	AFRO	890	0	890	28893	85239	18	629	0
3/3/2021	GH	Ghana	AFRO	503	0	503	28893	85742	8	637	0
3/4/2021	GH	Ghana	AFRO	350	0	350	28893	86092	3	640	0
3/5/2021	GH	Ghana	AFRO	373	0	373	28893	86465	7	647	0
3/6/2021	GH	Ghana	AFRO	272	0	272	28893	86737	9	656	0
3/7/2021	GH	Ghana	AFRO	236	0	236	28893	86973	6	662	0
3/8/2021	GH	Ghana	AFRO	102	0	102	28893	87075	5	667	0
3/9/2021	GH	Ghana	AFRO	175	0	175	31748	87250	6	673	0
3/10/2021	GH	Ghana	AFRO	230	0	230	34602	87480	6	679	0
3/11/2021	GH	Ghana	AFRO	282	0	282	32617	87762	6	685	0
3/12/2021	GH	Ghana	AFRO	223	0	223	30632	87985	6	691	0
3/13/2021	GH	Ghana	AFRO	243	0	243	28648	88228	7	698	0
3/14/2021	GH	Ghana	AFRO	193	0	193	26663	88421	7	705	0
3/15/2021	GH	Ghana	AFRO	0	0	0	24678	88421	0	705	0
3/16/2021	GH	Ghana	AFRO	587	0	587	19839	89008	8	713	0
3/17/2021	GH	Ghana	AFRO	268	0	268	15000	89276	3	716	0
3/18/2021	GH	Ghana	AFRO	224	0	224	15000	89500	4	720	0
3/19/2021	GH	Ghana	AFRO	183	0	183	14762	89683	5	725	0
3/20/2021	GH	Ghana	AFRO	104	0	104	14524	89787	6	731	0
3/21/2021	GH	Ghana	AFRO	106	0	106	14286	89893	3	734	0
3/22/2021	GH	Ghana	AFRO	106	0	106	14048	89999	3	737	0
3/23/2021	GH	Ghana	AFRO	0	0	0	13810	89999	0	737	0
3/24/2021	GH	Ghana	AFRO	0	0	0	13571	89999	0	737	0
3/25/2021	GH	Ghana	AFRO	288	0	288	12440	90287	3	740	0
3/26/2021	GH	Ghana	AFRO	0	0	0	11547	90287	0	740	0
3/27/2021	GH	Ghana	AFRO	0	0	0	10654	90287	0	740	0
3/28/2021	GH	Ghana	AFRO	265	0	265	9760	90552	2	742	0
3/29/2021	GH	Ghana	AFRO	31	0	31	8867	90583	1	743	0
3/30/2021	GH	Ghana	AFRO	66	0	66	7974	90649	1	744	0
3/31/2021	GH	Ghana	AFRO	25	0	25	7081	90674	0	744	0
4/1/2021	GH	Ghana	AFRO	108	0	108	7081	90782	4	748	0
4/2/2021	GH	Ghana	AFRO	118	0	118	7081	90900	4	752	0
4/3/2021	GH	Ghana	AFRO	46	0	46	7081	90946	0	752	0
4/4/2021	GH	Ghana	AFRO	63	0	63	7081	91009	0	752	0
4/5/2021	GH	Ghana	AFRO	0	0	0	7081	91009	0	752	0
4/6/2021	GH	Ghana	AFRO	100	0	100	7081	91109	0	752	0
4/7/2021	GH	Ghana	AFRO	0	0	0	7081	91109	0	752	0
4/8/2021	GH	Ghana	AFRO	151	0	151	12962	91260	2	754	0
4/9/2021	GH	Ghana	AFRO	0	0	0	16784	91260	0	754	0
4/10/2021	GH	Ghana	AFRO	150	0	150	17382	91410	7	761	0
4/11/2021	GH	Ghana	AFRO	67	0	67	17981	91477	2	763	0
4/12/2021	GH	Ghana	AFRO	0	0	0	22483	91477	0	763	0
4/13/2021	GH	Ghana	AFRO	68	0	68	22107	91545	3	766	0
4/14/2021	GH	Ghana	AFRO	0	0	0	21730	91545	0	766	0
4/15/2021	GH	Ghana	AFRO	118	0	118	15472	91663	5	771	0
4/16/2021	GH	Ghana	AFRO	46	0	46	13120	91709	0	771	0
4/17/2021	GH	Ghana	AFRO	74	0	74	13991	91783	1	772	0
4/18/2021	GH	Ghana	AFRO	0	0	0	14862	91783	0	772	0
4/19/2021	GH	Ghana	AFRO	145	0	145	11829	91928	5	777	0
4/20/2021	GH	Ghana	AFRO	0	0	0	13675	91928	0	777	0
4/21/2021	GH	Ghana	AFRO	0	0	0	13137	91928	0	777	0
4/22/2021	GH	Ghana	AFRO	238	0	238	12599	92166	0	777	0
4/23/2021	GH	Ghana	AFRO	87	0	87	10214	92253	0	777	0
4/24/2021	GH	Ghana	AFRO	0	0	0	7830	92253	0	777	0
4/25/2021	GH	Ghana	AFRO	211	0	211	5446	92464	2	779	0
4/26/2021	GH	Ghana	AFRO	49	0	49	3062	92513	0	779	0
4/27/2021	GH	Ghana	AFRO	49	0	49	588	92562	0	779	0
4/28/2021	GH	Ghana	AFRO	39	0	39	497	92601	0	779	0
4/29/2021	GH	Ghana	AFRO	0	0	0	407	92601	0	779	0
4/30/2021	GH	Ghana	AFRO	82	0	82	317	92683	0	779	0
5/1/2021	GH	Ghana	AFRO	57	0	57	226	92740	1	780	0
5/2/2021	GH	Ghana	AFRO	0	0	0	136	92740	0	780	0
5/3/2021	GH	Ghana	AFRO	88	0	88	46	92828	3	783	0
5/4/2021	GH	Ghana	AFRO	28	0	28	46	92856	0	783	0
5/5/2021	GH	Ghana	AFRO	0	0	0	46	92856	0	783	0
5/6/2021	GH	Ghana	AFRO	95	0	95	46	92951	0	783	0
5/7/2021	GH	Ghana	AFRO	60	0	60	46	93011	0	783	0
5/8/2021	GH	Ghana	AFRO	0	0	0	46	93011	0	783	0
5/9/2021	GH	Ghana	AFRO	0	0	0	46	93011	0	783	0
5/10/2021	GH	Ghana	AFRO	114	0	114	46	93125	0	783	0
5/11/2021	GH	Ghana	AFRO	34	0	34	46	93159	0	783	0
5/12/2021	GH	Ghana	AFRO	84	0	84	46	93243	0	783	0
5/13/2021	GH	Ghana	AFRO	0	0	0	46	93243	0	783	0
5/14/2021	GH	Ghana	AFRO	90	0	90	46	93333	0	783	0
5/15/2021	GH	Ghana	AFRO	0	0	0	46	93333	0	783	0
5/16/2021	GH	Ghana	AFRO	123	0	123	46	93456	0	783	0
5/17/2021	GH	Ghana	AFRO	0	0	0	46	93456	0	783	0
5/18/2021	GH	Ghana	AFRO	65	0	65	46	93521	0	783	0
5/19/2021	GH	Ghana	AFRO	62	0	62	46	93583	0	783	0
5/20/2021	GH	Ghana	AFRO	37	0	37	46	93620	0	783	0
5/21/2021	GH	Ghana	AFRO	24	0	24	46	93644	0	783	0
5/22/2021	GH	Ghana	AFRO	0	0	0	46	93644	0	783	0
5/23/2021	GH	Ghana	AFRO	67	0	67	46	93711	0	783	0
5/24/2021	GH	Ghana	AFRO	12	0	12	46	93723	0	783	0
5/25/2021	GH	Ghana	AFRO	52	0	52	7801	93775	1	784	0
5/26/2021	GH	Ghana	AFRO	0	0	0	15557	93775	0	784	0
5/27/2021	GH	Ghana	AFRO	123	0	123	23313	93898	1	785	0
5/28/2021	GH	Ghana	AFRO	0	0	0	31068	93898	0	785	0
5/29/2021	GH	Ghana	AFRO	113	0	113	38824	94011	0	785	0
5/30/2021	GH	Ghana	AFRO	0	0	0	46579	94011	0	785	0
5/31/2021	GH	Ghana	AFRO	0	0	0	54335	94011	0	785	0
6/1/2021	GH	Ghana	AFRO	0	0	0	46606	94011	0	785	0
6/2/2021	GH	Ghana	AFRO	177	0	177	38877	94188	1	786	0
6/3/2021	GH	Ghana	AFRO	40	0	40	31148	94228	1	787	0
6/4/2021	GH	Ghana	AFRO	0	0	0	23420	94228	0	787	0
6/5/2021	GH	Ghana	AFRO	0	0	0	15691	94228	0	787	0
6/6/2021	GH	Ghana	AFRO	141	0	141	7962	94369	2	789	0
6/7/2021	GH	Ghana	AFRO	0	0	0	233	94369	0	789	0
6/8/2021	GH	Ghana	AFRO	75	0	75	233	94444	0	789	0
6/9/2021	GH	Ghana	AFRO	49	0	49	233	94493	0	789	0
6/10/2021	GH	Ghana	AFRO	0	0	0	233	94493	0	789	0
6/11/2021	GH	Ghana	AFRO	0	0	0	233	94493	0	789	0
6/12/2021	GH	Ghana	AFRO	275	0	275	233	94768	1	790	0
6/13/2021	GH	Ghana	AFRO	56	0	56	233	94824	0	790	0
6/14/2021	GH	Ghana	AFRO	0	0	0	233	94824	0	790	0
6/15/2021	GH	Ghana	AFRO	89	0	89	233	94913	3	793	0
6/16/2021	GH	Ghana	AFRO	0	0	0	233	94913	0	793	0
6/17/2021	GH	Ghana	AFRO	0	0	0	233	94913	0	793	0
6/18/2021	GH	Ghana	AFRO	146	0	146	233	95059	1	794	0
6/19/2021	GH	Ghana	AFRO	0	0	0	233	95059	0	794	0
6/20/2021	GH	Ghana	AFRO	177	0	177	233	95236	0	794	0
6/21/2021	GH	Ghana	AFRO	23	0	23	474	95259	0	794	0
6/22/2021	GH	Ghana	AFRO	0	0	0	715	95259	0	794	0
6/23/2021	GH	Ghana	AFRO	110	0	110	956	95369	1	795	0
6/24/2021	GH	Ghana	AFRO	107	0	107	1197	95476	0	795	0
6/25/2021	GH	Ghana	AFRO	166	0	166	1438	95642	0	795	0
6/26/2021	GH	Ghana	AFRO	0	0	0	1679	95642	0	795	0
6/27/2021	GH	Ghana	AFRO	272	0	272	1920	95914	1	796	0
6/28/2021	GH	Ghana	AFRO	0	0	0	1920	95914	0	796	0
6/29/2021	GH	Ghana	AFRO	153	0	153	1920	96067	0	796	0
6/30/2021	GH	Ghana	AFRO	0	0	0	1920	96067	0	796	0
7/1/2021	GH	Ghana	AFRO	250	0	250	1920	96317	0	796	0
7/2/2021	GH	Ghana	AFRO	85	0	85	1920	96402	0	796	0
7/3/2021	GH	Ghana	AFRO	0	0	0	1920	96402	0	796	0
7/4/2021	GH	Ghana	AFRO	306	0	306	1920	96708	1	797	0
7/5/2021	GH	Ghana	AFRO	0	0	0	1920	96708	0	797	0
7/6/2021	GH	Ghana	AFRO	263	0	263	1720	96971	0	797	0
7/7/2021	GH	Ghana	AFRO	159	0	159	1520	97130	2	799	0
7/8/2021	GH	Ghana	AFRO	0	0	0	1319	97130	0	799	0
7/9/2021	GH	Ghana	AFRO	455	0	455	1119	97585	2	801	0
7/10/2021	GH	Ghana	AFRO	143	0	143	919	97728	1	802	0
7/11/2021	GH	Ghana	AFRO	0	0	0	719	97728	0	802	0
7/12/2021	GH	Ghana	AFRO	386	0	386	518	98114	4	806	0
7/13/2021	GH	Ghana	AFRO	0	0	0	569	98114	0	806	0
7/14/2021	GH	Ghana	AFRO	321	0	321	619	98435	4	810	0
7/15/2021	GH	Ghana	AFRO	382	0	382	669	98817	2	812	0
7/16/2021	GH	Ghana	AFRO	343	0	343	719	99160	3	815	0
7/17/2021	GH	Ghana	AFRO	0	0	0	769	99160	0	815	0
7/18/2021	GH	Ghana	AFRO	574	0	574	819	99734	2	817	0
7/19/2021	GH	Ghana	AFRO	240	0	240	870	99974	1	818	0
7/20/2021	GH	Ghana	AFRO	276	0	276	1544	100250	1	819	0
7/21/2021	GH	Ghana	AFRO	0	0	0	2218	100250	0	819	0
7/22/2021	GH	Ghana	AFRO	920	0	920	2893	101170	2	821	0
7/23/2021	GH	Ghana	AFRO	0	0	0	3567	101170	0	821	0
7/24/2021	GH	Ghana	AFRO	933	0	933	4242	102103	2	823	0
7/25/2021	GH	Ghana	AFRO	466	0	466	4916	102569	0	823	0
7/26/2021	GH	Ghana	AFRO	450	0	450	5590	103019	0	823	0
7/27/2021	GH	Ghana	AFRO	0	0	0	5590	103019	0	823	0
7/28/2021	GH	Ghana	AFRO	0	0	0	5590	103019	0	823	0
7/29/2021	GH	Ghana	AFRO	0	0	0	5590	103019	0	823	0
7/30/2021	GH	Ghana	AFRO	0	0	0	5590	103019	0	823	0
7/31/2021	GH	Ghana	AFRO	0	0	0	5590	103019	0	823	0
8/1/2021	GH	Ghana	AFRO	0	0	0	5590	103019	0	823	0
8/2/2021	GH	Ghana	AFRO	1975	0	1975	5590	104994	14	837	0
8/3/2021	GH	Ghana	AFRO	518	0	518	5590	105512	7	844	0
8/4/2021	GH	Ghana	AFRO	541	0	541	5590	106053	3	847	0
8/5/2021	GH	Ghana	AFRO	381	0	381	5590	106434	7	854	0
8/6/2021	GH	Ghana	AFRO	1383	0	1383	5590	107817	17	871	0
8/7/2021	GH	Ghana	AFRO	409	0	409	5590	108226	3	874	0
8/8/2021	GH	Ghana	AFRO	451	0	451	5590	108677	6	880	0
8/9/2021	GH	Ghana	AFRO	345	0	345	5590	109022	12	892	0
8/10/2021	GH	Ghana	AFRO	406	0	406	5590	109428	7	899	0
8/11/2021	GH	Ghana	AFRO	308	0	308	5590	109736	7	906	0
8/12/2021	GH	Ghana	AFRO	570	0	570	5590	110306	7	913	0
8/13/2021	GH	Ghana	AFRO	926	0	926	5590	111232	17	930	0
8/14/2021	GH	Ghana	AFRO	0	0	0	5590	111232	0	930	0
8/15/2021	GH	Ghana	AFRO	1146	0	1146	5590	112378	15	945	0
8/16/2021	GH	Ghana	AFRO	550	0	550	5590	112928	0	945	0
8/17/2021	GH	Ghana	AFRO	0	0	0	5590	112928	0	945	0
8/18/2021	GH	Ghana	AFRO	1029	0	1029	5590	113957	16	961	0
8/19/2021	GH	Ghana	AFRO	627	0	627	5590	114584	7	968	0
8/20/2021	GH	Ghana	AFRO	518	0	518	5590	115102	6	974	0
8/21/2021	GH	Ghana	AFRO	423	0	423	5590	115525	8	982	0
8/22/2021	GH	Ghana	AFRO	0	0	0	5590	115525	0	982	0
8/23/2021	GH	Ghana	AFRO	916	0	916	5590	116441	9	991	0
8/24/2021	GH	Ghana	AFRO	599	0	599	5590	117040	10	1001	0
8/25/2021	GH	Ghana	AFRO	596	0	596	5590	117636	7	1008	0
8/26/2021	GH	Ghana	AFRO	630	0	630	5590	118266	9	1017	0
8/27/2021	GH	Ghana	AFRO	0	0	0	5590	118266	0	1017	0
8/28/2021	GH	Ghana	AFRO	1170	0	1170	5590	119436	19	1036	0
8/29/2021	GH	Ghana	AFRO	0	0	0	5590	119436	0	1036	0
8/30/2021	GH	Ghana	AFRO	567	0	567	5590	120003	11	1047	0
8/31/2021	GH	Ghana	AFRO	449	0	449	5590	120452	5	1052	0
9/1/2021	GH	Ghana	AFRO	0	0	0	5590	120452	0	1052	0
9/2/2021	GH	Ghana	AFRO	855	0	855	5590	121307	17	1069	0
9/3/2021	GH	Ghana	AFRO	0	0	0	5590	121307	0	1069	0
9/4/2021	GH	Ghana	AFRO	850	0	850	5590	122157	14	1083	0
9/5/2021	GH	Ghana	AFRO	0	0	0	5590	122157	0	1083	0
9/6/2021	GH	Ghana	AFRO	386	0	386	5590	122543	1	1084	0
9/7/2021	GH	Ghana	AFRO	236	0	236	5590	122779	3	1087	0
9/8/2021	GH	Ghana	AFRO	0	0	0	5590	122779	0	1087	0
9/9/2021	GH	Ghana	AFRO	742	0	742	5590	123521	9	1096	0
9/10/2021	GH	Ghana	AFRO	353	0	353	5590	123874	2	1098	0
9/11/2021	GH	Ghana	AFRO	0	0	0	5590	123874	0	1098	0
9/12/2021	GH	Ghana	AFRO	0	0	0	5590	123874	0	1098	0
9/13/2021	GH	Ghana	AFRO	0	0	0	5590	123874	0	1098	0
9/14/2021	GH	Ghana	AFRO	866	0	866	5590	124740	18	1116	0
9/15/2021	GH	Ghana	AFRO	265	0	265	5590	125005	2	1118	0
9/16/2021	GH	Ghana	AFRO	256	0	256	5590	125261	3	1121	0
9/17/2021	GH	Ghana	AFRO	304	0	304	5590	125565	4	1125	0
9/18/2021	GH	Ghana	AFRO	265	0	265	5590	125830	5	1130	0
9/19/2021	GH	Ghana	AFRO	0	0	0	5590	125830	0	1130	0
9/20/2021	GH	Ghana	AFRO	316	0	316	5590	126146	9	1139	0
9/21/2021	GH	Ghana	AFRO	167	0	167	9548	126313	3	1142	0
9/22/2021	GH	Ghana	AFRO	0	0	0	13505	126313	0	1142	0
9/23/2021	GH	Ghana	AFRO	308	0	308	17463	126621	4	1146	0
9/24/2021	GH	Ghana	AFRO	0	0	0	21420	126621	0	1146	0
9/25/2021	GH	Ghana	AFRO	395	0	395	25377	127016	4	1150	0
9/26/2021	GH	Ghana	AFRO	0	0	0	29335	127016	0	1150	0
9/27/2021	GH	Ghana	AFRO	0	0	0	33292	127016	0	1150	0
9/28/2021	GH	Ghana	AFRO	466	0	466	33292	127482	6	1156	0
9/29/2021	GH	Ghana	AFRO	0	0	0	33292	127482	0	1156	0
9/30/2021	GH	Ghana	AFRO	396	0	396	33292	127878	1	1157	0
10/1/2021	GH	Ghana	AFRO	0	0	0	33292	127878	0	1157	0
10/2/2021	GH	Ghana	AFRO	281	0	281	33292	128159	0	1157	0
10/3/2021	GH	Ghana	AFRO	0	0	0	33292	128159	0	1157	0
10/4/2021	GH	Ghana	AFRO	209	0	209	33292	128368	1	1158	0
10/5/2021	GH	Ghana	AFRO	102	0	102	33292	128470	0	1158	0
10/6/2021	GH	Ghana	AFRO	141	0	141	33292	128611	1	1159	0
10/7/2021	GH	Ghana	AFRO	130	0	130	33292	128741	4	1163	0
10/8/2021	GH	Ghana	AFRO	146	0	146	34026	128887	1	1164	0
10/9/2021	GH	Ghana	AFRO	138	0	138	34760	129025	0	1164	0
10/10/2021	GH	Ghana	AFRO	67	0	67	35493	129092	0	1164	0
10/11/2021	GH	Ghana	AFRO	75	0	75	36227	129167	0	1164	0
10/12/2021	GH	Ghana	AFRO	91	0	91	36960	129258	1	1165	0
10/13/2021	GH	Ghana	AFRO	0	0	0	37694	129258	0	1165	0
10/14/2021	GH	Ghana	AFRO	182	0	182	38428	129440	2	1167	0
10/15/2021	GH	Ghana	AFRO	94	0	94	38428	129534	1	1168	0
10/16/2021	GH	Ghana	AFRO	58	0	58	38428	129592	1	1169	0
10/17/2021	GH	Ghana	AFRO	59	0	59	38428	129651	0	1169	0
10/18/2021	GH	Ghana	AFRO	25	0	25	38428	129676	0	1169	0
10/19/2021	GH	Ghana	AFRO	63	0	63	38428	129739	1	1170	0
10/20/2021	GH	Ghana	AFRO	66	0	66	38428	129805	0	1170	0
10/21/2021	GH	Ghana	AFRO	0	0	0	38428	129805	0	1170	0.00372549
10/22/2021	GH	Ghana	AFRO	141	2	143	38085	129948	2	1172	0.012745098
10/23/2021	GH	Ghana	AFRO	59	1	60	37743	130008	2	1174	0.021764706
10/24/2021	GH	Ghana	AFRO	32	1	33	37401	130041	0	1174	0.030784314
10/25/2021	GH	Ghana	AFRO	35	1	36	37059	130077	1	1175	0.039803922
10/26/2021	GH	Ghana	AFRO	0	0	0	36717	130077	0	1175	0.048823529
10/27/2021	GH	Ghana	AFRO	0	0	0	36375	130077	0	1175	0.057843137
10/28/2021	GH	Ghana	AFRO	196	14	210	36033	130287	7	1182	0.066862745
10/29/2021	GH	Ghana	AFRO	0	0	0	33388	130287	0	1182	0.075882353
10/30/2021	GH	Ghana	AFRO	0	0	0	30743	130287	0	1182	0.084901961
10/31/2021	GH	Ghana	AFRO	94	10	104	28098	130391	6	1188	0.093921569
11/1/2021	GH	Ghana	AFRO	10	1	11	25453	130402	2	1190	0.102941176
11/2/2021	GH	Ghana	AFRO	48	6	54	22808	130456	2	1192	0.111960784
11/3/2021	GH	Ghana	AFRO	53	7	60	20163	130516	3	1195	0.120980392
11/4/2021	GH	Ghana	AFRO	30	5	35	17519	130551	3	1198	0.13
11/5/2021	GH	Ghana	AFRO	33	5	38	23626	130589	3	1201	0.139019608
11/6/2021	GH	Ghana	AFRO	16	3	19	21850	130608	2	1203	0.148039216
11/7/2021	GH	Ghana	AFRO	0	0	0	20075	130608	0	1203	0.157058824
11/8/2021	GH	Ghana	AFRO	34	7	41	18299	130649	3	1206	0.166078431
11/9/2021	GH	Ghana	AFRO	0	0	0	16524	130649	0	1206	0.175098039
11/10/2021	GH	Ghana	AFRO	0	0	0	14748	130649	0	1206	0.184117647
11/11/2021	GH	Ghana	AFRO	49	12	61	15449	130710	1	1207	0.193137255
11/12/2021	GH	Ghana	AFRO	0	0	0	10043	130710	0	1207	0.202156863
11/13/2021	GH	Ghana	AFRO	13	4	17	12520	130727	0	1207	0.211176471
11/14/2021	GH	Ghana	AFRO	13	4	17	14997	130744	1	1208	0.220196078
11/15/2021	GH	Ghana	AFRO	6	2	8	17474	130752	0	1208	0.229215686
11/16/2021	GH	Ghana	AFRO	21	6	27	19950	130779	0	1208	0.238235294
11/17/2021	GH	Ghana	AFRO	16	5	21	22427	130800	0	1208	0.247254902
11/18/2021	GH	Ghana	AFRO	20	7	27	22427	130827	0	1208	0.25627451
11/19/2021	GH	Ghana	AFRO	26	9	35	22227	130862	0	1208	0.265294118
11/20/2021	GH	Ghana	AFRO	25	9	34	22027	130896	0	1208	0.274313725
11/21/2021	GH	Ghana	AFRO	17	7	24	21827	130920	1	1209	0.283333333
11/22/2021	GH	Ghana	AFRO	8	4	12	21627	130932	0	1209	0.292352941	0.009019608
11/23/2021	GH	Ghana	AFRO	41	17	58	21426	130990	4	1213	0.301372549
11/24/2021	GH	Ghana	AFRO	28	12	40	21226	131030	3	1216	0.310392157
11/25/2021	GH	Ghana	AFRO	24	11	35	22943	131065	2	1218	0.319411765
11/26/2021	GH	Ghana	AFRO	11	6	17	24859	131082	2	1220	0.328431373
11/27/2021	GH	Ghana	AFRO	22	11	33	26776	131115	2	1222	0.33745098
11/28/2021	GH	Ghana	AFRO	14	8	22	28692	131137	2	1224	0.346470588
11/29/2021	GH	Ghana	AFRO	23	12	35	30609	131172	2	1226	0.355490196
11/30/2021	GH	Ghana	AFRO	15	8	23	32525	131195	0	1226	0.364509804
12/1/2021	GH	Ghana	AFRO	15	9	24	34442	131219	0	1226	0.373529412
12/2/2021	GH	Ghana	AFRO	17	10	27	34442	131246	2	1228	0.38254902
12/3/2021	GH	Ghana	AFRO	11	7	18	34442	131264	2	1230	0.391568627
12/4/2021	GH	Ghana	AFRO	29	20	49	34442	131313	2	1232	0.400588235
12/5/2021	GH	Ghana	AFRO	23	16	39	34442	131352	3	1235	0.409607843
12/6/2021	GH	Ghana	AFRO	17	12	29	34442	131381	2	1237	0.418627451
12/7/2021	GH	Ghana	AFRO	18	13	31	34442	131412	2	1239	0.427647059
12/8/2021	GH	Ghana	AFRO	33	26	59	34442	131471	2	1241	0.436666667
12/9/2021	GH	Ghana	AFRO	42	34	76	34442	131547	2	1243	0.445686275
12/10/2021	GH	Ghana	AFRO	0	0	0	34442	131547	0	1243	0.454705882
12/11/2021	GH	Ghana	AFRO	0	0	0	34442	131547	0	1243	0.46372549
12/12/2021	GH	Ghana	AFRO	154	139	293	34442	131840	10	1253	0.472745098
12/13/2021	GH	Ghana	AFRO	37	34	71	34442	131911	2	1255	0.481764706
12/14/2021	GH	Ghana	AFRO	113	108	221	34442	132132	2	1257	0.490784314
12/15/2021	GH	Ghana	AFRO	0	0	0	34442	132132	0	1257	0.499803922
12/16/2021	GH	Ghana	AFRO	0	0	0	92705	132132	0	1257	0.508823529
12/17/2021	GH	Ghana	AFRO	441	473	914	150968	133046	6	1263	0.517843137
12/18/2021	GH	Ghana	AFRO	0	0	0	209231	133046	0	1263	0.526862745
12/19/2021	GH	Ghana	AFRO	459	529	988	267494	134034	4	1267	0.535882353
12/20/2021	GH	Ghana	AFRO	237	284	521	325757	134555	2	1269	0.544901961
12/21/2021	GH	Ghana	AFRO	0	0	0	384020	134555	0	1269	0.553921569
12/22/2021	GH	Ghana	AFRO	822	1059	1881	442283	136436	5	1274	0.562941176
12/23/2021	GH	Ghana	AFRO	0	0	0	442283	136436	0	1274	0.571960784
12/24/2021	GH	Ghana	AFRO	1056	1465	2521	387596	138957	6	1280	0.580980392
12/25/2021	GH	Ghana	AFRO	518	746	1264	332909	140221	3	1283	0.59
12/26/2021	GH	Ghana	AFRO	431	643	1074	278223	141295	4	1287	0.599019608
12/27/2021	GH	Ghana	AFRO	0	0	0	223536	141295	0	1287	0.608039216
12/28/2021	GH	Ghana	AFRO	0	0	0	168849	141295	0	1287	0.617058824
12/29/2021	GH	Ghana	AFRO	1010	1692	2702	114163	143997	11	1298	0.626078431
12/30/2021	GH	Ghana	AFRO	385	670	1055	59476	145052	5	1303	0.635098039
12/31/2021	GH	Ghana	AFRO	380	687	1067	59476	146119	3	1306	0.644117647
1/1/2022	GH	Ghana	AFRO	376	708	1084	59476	147203	3	1309	0.653137255
1/2/2022	GH	Ghana	AFRO	296	580	876	59476	148079	4	1313	0.662156863
1/3/2022	GH	Ghana	AFRO	0	0	0	59476	148079	0	1313	0.671176471
1/4/2022	GH	Ghana	AFRO	412	876	1288	59476	149367	6	1319	0.680196078
1/5/2022	GH	Ghana	AFRO	0	0	0	59476	149367	0	1319	0.689215686
1/6/2022	GH	Ghana	AFRO	455	1052	1507	59476	150874	6	1325	0.698235294
1/7/2022	GH	Ghana	AFRO	0	0	0	59476	150874	0	1325	0.707254902
1/8/2022	GH	Ghana	AFRO	388	981	1369	59476	152243	7	1332	0.71627451
1/9/2022	GH	Ghana	AFRO	134	352	486	59476	152729	4	1336	0.725294118
1/10/2022	GH	Ghana	AFRO	0	0	0	59476	152729	0	1336	0.734313725
1/11/2022	GH	Ghana	AFRO	201	584	785	59476	153514	7	1343	0.743333333
1/12/2022	GH	Ghana	AFRO	0	0	0	59476	153514	0	1343	0.752352941
1/13/2022	GH	Ghana	AFRO	161	515	676	59476	154190	7	1350	0.761372549
1/14/2022	GH	Ghana	AFRO	0	0	0	87110	154190	0	1350	0.770392157
1/15/2022	GH	Ghana	AFRO	155	546	701	114744	154891	7	1357	0.779411765
1/16/2022	GH	Ghana	AFRO	0	0	0	142379	154891	0	1357	0.788431373
1/17/2022	GH	Ghana	AFRO	0	0	0	170013	154891	0	1357	0.79745098
1/18/2022	GH	Ghana	AFRO	117	488	605	173586	155496	10	1367	0.806470588
1/19/2022	GH	Ghana	AFRO	31	138	169	177159	155665	3	1370	0.815490196
1/20/2022	GH	Ghana	AFRO	0	0	0	180732	155665	0	1370	0.824509804
1/21/2022	GH	Ghana	AFRO	0	0	0	156671	155665	0	1370	0.833529412
1/22/2022	GH	Ghana	AFRO	96	511	607	132609	156272	12	1382	0.84254902
1/23/2022	GH	Ghana	AFRO	18	102	120	108548	156392	2	1384	0.851568627
1/24/2022	GH	Ghana	AFRO	17	106	123	84487	156515	4	1388	0.860588235
1/25/2022	GH	Ghana	AFRO	23	152	175	84487	156690	3	1391	0.869607843
1/26/2022	GH	Ghana	AFRO	14	101	115	84487	156805	2	1393	0.878627451
1/27/2022	GH	Ghana	AFRO	13	102	115	84487	156920	2	1395	0.887647059
1/28/2022	GH	Ghana	AFRO	0	0	0	84487	156920	0	1395	0.896666667
1/29/2022	GH	Ghana	AFRO	0	0	0	84487	156920	0	1395	0.905686275
1/30/2022	GH	Ghana	AFRO	26	274	300	84487	157220	9	1404	0.914705882
1/31/2022	GH	Ghana	AFRO	0	0	0	84487	157220	0	1404	0.92372549
2/1/2022	GH	Ghana	AFRO	0	0	0	84487	157220	0	1404	0.932745098
2/2/2022	GH	Ghana	AFRO	19	302	321	84487	157541	8	1412	0.941764706
2/3/2022	GH	Ghana	AFRO	0	0	0	84487	157541	0	1412	0.950784314
2/4/2022	GH	Ghana	AFRO	8	202	210	84487	157751	7	1419	0.959803922
2/5/2022	GH	Ghana	AFRO	0	0	0	84487	157751	0	1419	0.968823529
2/6/2022	GH	Ghana	AFRO	4	162	166	84487	157917	7	1426	0.977843137
2/7/2022	GH	Ghana	AFRO	0	0	0	84487	157917	0	1426	0.986862745
2/8/2022	GH	Ghana	AFRO	0	121	121	84487	158038	5	1431	0.995882353
2/9/2022	GH	Ghana	AFRO	0	121	121	84487	158159	0	1431	1
2/10/2022	GH	Ghana	AFRO	0	61	61	84487	158220	2	1433	1
2/11/2022	GH	Ghana	AFRO	0	0	0	78074	158220	0	1433	1
2/12/2022	GH	Ghana	AFRO	0	214	214	71661	158434	5	1438	1
2/13/2022	GH	Ghana	AFRO	0	0	0	65249	158434	0	1438	1
2/14/2022	GH	Ghana	AFRO	0	0	0	58836	158434	0	1438	1
2/15/2022	GH	Ghana	AFRO	0	0	0	52423	158434	0	1438	1
2/16/2022	GH	Ghana	AFRO	0	572	572	46011	159006	4	1442	1
2/17/2022	GH	Ghana	AFRO	0	118	118	39598	159124	0	1442	1
2/18/2022	GH	Ghana	AFRO	0	0	0	39598	159124	0	1442	1
2/19/2022	GH	Ghana	AFRO	0	0	0	39598	159124	0	1442	1
2/20/2022	GH	Ghana	AFRO	0	0	0	39598	159124	0	1442	1
2/21/2022	GH	Ghana	AFRO	0	0	0	39598	159124	0	1442	1
2/22/2022	GH	Ghana	AFRO	0	550	550	39598	159674	0	1442	1
2/23/2022	GH	Ghana	AFRO	0	0	0	39598	159674	0	1442	1
2/24/2022	GH	Ghana	AFRO	0	217	217	39598	159891	0	1442	1
2/25/2022	GH	Ghana	AFRO	0	0	0	39598	159891	0	1442	1
2/26/2022	GH	Ghana	AFRO	0	137	137	36355	160028	0	1442	1
2/27/2022	GH	Ghana	AFRO	0	0	0	33112	160028	0	1442	1
2/28/2022	GH	Ghana	AFRO	0	0	0	29869	160028	0	1442	1
3/1/2022	GH	Ghana	AFRO	0	0	0	26626	160028	0	1442	1
3/2/2022	GH	Ghana	AFRO	0	0	0	23383	160028	0	1442	1
3/3/2022	GH	Ghana	AFRO	0	0	0	20140	160028	0	1442	1
3/4/2022	GH	Ghana	AFRO	0	0	0	16897	160028	0	1442	1
3/5/2022	GH	Ghana	AFRO	0	612	612	16897	160640	0	1442	1
3/6/2022	GH	Ghana	AFRO	0	0	0	16897	160640	0	1442	1
3/7/2022	GH	Ghana	AFRO	0	0	0	16897	160640	2	1444	1
3/8/2022	GH	Ghana	AFRO	0	41	41	16897	160681	1	1445	1
3/9/2022	GH	Ghana	AFRO	0	12	12	16897	160693	0	1445	1
3/10/2022	GH	Ghana	AFRO	0	23	23	16897	160716	0	1445	1
3/11/2022	GH	Ghana	AFRO	0	0	0	16897	160716	0	1445	1
3/12/2022	GH	Ghana	AFRO	0	0	0	16897	160716	0	1445	1
3/13/2022	GH	Ghana	AFRO	0	45	45	16897	160761	0	1445	1
3/14/2022	GH	Ghana	AFRO	0	0	0	16897	160761	0	1445	1
3/15/2022	GH	Ghana	AFRO	0	14	14	16897	160775	0	1445	1
3/16/2022	GH	Ghana	AFRO	0	16	16	16897	160791	0	1445	1
3/17/2022	GH	Ghana	AFRO	0	28	28	16897	160819	0	1445	1
3/18/2022	GH	Ghana	AFRO	0	0	0	16897	160819	0	1445	1
3/19/2022	GH	Ghana	AFRO	0	44	44	16897	160863	0	1445	1
3/20/2022	GH	Ghana	AFRO	0	7	7	16897	160870	0	1445	1
3/21/2022	GH	Ghana	AFRO	0	0	0	14827	160870	0	1445	1
3/22/2022	GH	Ghana	AFRO	0	24	24	12757	160894	0	1445	1
3/23/2022	GH	Ghana	AFRO	0	31	31	10686	160925	0	1445	1
3/24/2022	GH	Ghana	AFRO	0	0	0	8616	160925	0	1445	1
3/25/2022	GH	Ghana	AFRO	0	0	0	6546	160925	0	1445	1
3/26/2022	GH	Ghana	AFRO	0	0	0	4475	160925	0	1445	1
3/27/2022	GH	Ghana	AFRO	0	0	0	2405	160925	0	1445	1
3/28/2022	GH	Ghana	AFRO	0	0	0	2405	160925	0	1445	1
3/29/2022	GH	Ghana	AFRO	0	46	46	2405	160971	0	1445	1
3/30/2022	GH	Ghana	AFRO	0	0	0	2062	160971	0	1445	1
3/31/2022	GH	Ghana	AFRO	0	0	0	1718	160971	0	1445	1
4/1/2022	GH	Ghana	AFRO	0	43	43	1374	161014	0	1445	1
4/2/2022	GH	Ghana	AFRO	0	0	0	1031	161014	0	1445	1
4/3/2022	GH	Ghana	AFRO	0	20	20	687	161034	0	1445	1
4/4/2022	GH	Ghana	AFRO	0	0	0	344	161034	0	1445	1
4/5/2022	GH	Ghana	AFRO	0	14	14	0	161048	0	1445	1
4/6/2022	GH	Ghana	AFRO	0	0	0	0	161048	0	1445	1
4/7/2022	GH	Ghana	AFRO	0	0	0	0	161048	0	1445	1
4/8/2022	GH	Ghana	AFRO	0	23	23	0	161071	0	1445	1
4/9/2022	GH	Ghana	AFRO	0	0	0	0	161071	0	1445	1
4/10/2022	GH	Ghana	AFRO	0	15	15	0	161086	0	1445	1
4/11/2022	GH	Ghana	AFRO	0	0	0	0	161086	0	1445	1
4/12/2022	GH	Ghana	AFRO	0	15	15	0	161101	0	1445	1
4/13/2022	GH	Ghana	AFRO	0	0	0	0	161101	0	1445	1
4/14/2022	GH	Ghana	AFRO	0	0	0	0	161101	0	1445	1
4/15/2022	GH	Ghana	AFRO	0	0	0	0	161101	0	1445	1
4/16/2022	GH	Ghana	AFRO	0	13	13	0	161114	0	1445	1
4/17/2022	GH	Ghana	AFRO	0	3	3	0	161117	0	1445	1
4/18/2022	GH	Ghana	AFRO	0	0	0	0	161117	0	1445	1
4/19/2022	GH	Ghana	AFRO	0	7	7	0	161124	0	1445	1
4/20/2022	GH	Ghana	AFRO	0	0	0	0	161124	0	1445	1
4/21/2022	GH	Ghana	AFRO	0	0	0	0	161124	0	1445	1
4/22/2022	GH	Ghana	AFRO	0	33	33	0	161157	0	1445	1
4/23/2022	GH	Ghana	AFRO	0	13	13	0	161170	0	1445	1
4/24/2022	GH	Ghana	AFRO	0	2	2	0	161172	0	1445	1
4/25/2022	GH	Ghana	AFRO	0	1	1	0	161173	0	1445	1
4/26/2022	GH	Ghana	AFRO	0	17	17	0	161190	0	1445	1
4/27/2022	GH	Ghana	AFRO	0	10	10	0	161200	0	1445	1
4/28/2022	GH	Ghana	AFRO	0	4	4	0	161204	0	1445	1
4/29/2022	GH	Ghana	AFRO	0	1	1	0	161205	0	1445	1
4/30/2022	GH	Ghana	AFRO	0	1	1	0	161206	0	1445	1
5/1/2022	GH	Ghana	AFRO	0	10	10	0	161216	0	1445	1
5/2/2022	GH	Ghana	AFRO	0	6	6	0	161222	0	1445	1
5/3/2022	GH	Ghana	AFRO	0	11	11	0	161233	0	1445	1
5/4/2022	GH	Ghana	AFRO	0	9	9	0	161242	0	1445	1
5/5/2022	GH	Ghana	AFRO	0	11	11	0	161253	0	1445	1
5/6/2022	GH	Ghana	AFRO	0	9	9	0	161262	0	1445	1
5/7/2022	GH	Ghana	AFRO	0	7	7	0	161269	0	1445	1
5/8/2022	GH	Ghana	AFRO	0	2	2	0	161271	0	1445	1
5/9/2022	GH	Ghana	AFRO	0	1	1	37232	161272	0	1445	1
5/10/2022	GH	Ghana	AFRO	0	8	8	74463	161280	0	1445	1
5/11/2022	GH	Ghana	AFRO	0	13	13	111695	161293	0	1445	1
5/12/2022	GH	Ghana	AFRO	0	9	9	148926	161302	0	1445	1
5/13/2022	GH	Ghana	AFRO	0	8	8	186158	161310	0	1445	1
5/14/2022	GH	Ghana	AFRO	0	11	11	223390	161321	0	1445	1
5/15/2022	GH	Ghana	AFRO	0	4	4	260621	161325	0	1445	1
5/16/2022	GH	Ghana	AFRO	0	5	5	248914	161330	0	1445	1
5/17/2022	GH	Ghana	AFRO	0	2	2	237206	161332	0	1445	1
5/18/2022	GH	Ghana	AFRO	0	1	1	225499	161333	0	1445	1
5/19/2022	GH	Ghana	AFRO	0	5	5	213792	161338	0	1445	1
5/20/2022	GH	Ghana	AFRO	0	13	13	202084	161351	0	1445	1
5/21/2022	GH	Ghana	AFRO	0	5	5	190377	161356	0	1445	1
5/22/2022	GH	Ghana	AFRO	0	14	14	178670	161370	0	1445	1
5/23/2022	GH	Ghana	AFRO	0	0	0	154794	161370	0	1445	1
5/24/2022	GH	Ghana	AFRO	0	0	0	130918	161370	0	1445	1
5/25/2022	GH	Ghana	AFRO	0	0	0	107042	161370	0	1445	1
5/26/2022	GH	Ghana	AFRO	0	0	0	83166	161370	0	1445	1
5/27/2022	GH	Ghana	AFRO	0	0	0	59290	161370	0	1445	1
5/28/2022	GH	Ghana	AFRO	0	73	73	35414	161443	0	1445	1
5/29/2022	GH	Ghana	AFRO	0	38	38	11538	161481	0	1445	1
5/30/2022	GH	Ghana	AFRO	0	0	0	15077	161481	0	1445	1
5/31/2022	GH	Ghana	AFRO	0	0	0	18616	161481	0	1445	1
6/1/2022	GH	Ghana	AFRO	0	0	0	22155	161481	0	1445	1
6/2/2022	GH	Ghana	AFRO	0	0	0	25694	161481	0	1445	1
6/3/2022	GH	Ghana	AFRO	0	314	314	29233	161795	0	1445	1
6/4/2022	GH	Ghana	AFRO	0	46	46	32772	161841	0	1445	1
6/5/2022	GH	Ghana	AFRO	0	0	0	36311	161841	0	1445	1
6/6/2022	GH	Ghana	AFRO	0	94	94	36311	161935	0	1445	1
6/7/2022	GH	Ghana	AFRO	0	67	67	36311	162002	0	1445	1
6/8/2022	GH	Ghana	AFRO	0	186	186	36311	162188	0	1445	1
6/9/2022	GH	Ghana	AFRO	0	272	272	36311	162460	0	1445	1
6/10/2022	GH	Ghana	AFRO	0	186	186	36311	162646	0	1445	1
6/11/2022	GH	Ghana	AFRO	0	0	0	36311	162646	0	1445	1
6/12/2022	GH	Ghana	AFRO	0	0	0	36311	162646	0	1445	1
6/13/2022	GH	Ghana	AFRO	0	545	545	36311	163191	0	1445	1
6/14/2022	GH	Ghana	AFRO	0	141	141	36311	163332	0	1445	1
6/15/2022	GH	Ghana	AFRO	0	334	334	36311	163666	1	1446	1
6/16/2022	GH	Ghana	AFRO	0	0	0	36311	163666	0	1446	1
6/17/2022	GH	Ghana	AFRO	0	498	498	36311	164164	2	1448	1
6/18/2022	GH	Ghana	AFRO	0	0	0	36311	164164	0	1448	1
6/19/2022	GH	Ghana	AFRO	0	377	377	36311	164541	0	1448	1
6/20/2022	GH	Ghana	AFRO	0	71	71	36311	164612	0	1448	1
6/21/2022	GH	Ghana	AFRO	0	231	231	36311	164843	0	1448	1
6/22/2022	GH	Ghana	AFRO	0	293	293	36311	165136	1	1449	1
6/23/2022	GH	Ghana	AFRO	0	238	238	36311	165374	0	1449	1
6/24/2022	GH	Ghana	AFRO	0	172	172	36311	165546	0	1449	1
6/25/2022	GH	Ghana	AFRO	0	203	203	36311	165749	0	1449	1
6/26/2022	GH	Ghana	AFRO	0	0	0	36311	165749	0	1449	1
6/27/2022	GH	Ghana	AFRO	0	384	384	36311	166133	1	1450	1
6/28/2022	GH	Ghana	AFRO	0	0	0	36311	166133	0	1450	1
6/29/2022	GH	Ghana	AFRO	0	0	0	36311	166133	0	1450	1
6/30/2022	GH	Ghana	AFRO	0	413	413	36311	166546	2	1452	1
7/1/2022	GH	Ghana	AFRO	0	0	0	36311	166546	0	1452	1
7/2/2022	GH	Ghana	AFRO	0	0	0	36311	166546	0	1452	1
7/3/2022	GH	Ghana	AFRO	0	270	270	36311	166816	1	1453	1
7/4/2022	GH	Ghana	AFRO	0	0	0	36311	166816	0	1453	1
7/5/2022	GH	Ghana	AFRO	0	0	0	36311	166816	0	1453	1
7/6/2022	GH	Ghana	AFRO	0	0	0	36311	166816	0	1453	1
7/7/2022	GH	Ghana	AFRO	0	0	0	36311	166816	0	1453	1
7/8/2022	GH	Ghana	AFRO	0	0	0	36311	166816	0	1453	1
7/9/2022	GH	Ghana	AFRO	0	0	0	36311	166816	0	1453	1
7/10/2022	GH	Ghana	AFRO	0	399	399	36311	167215	3	1456	1
7/11/2022	GH	Ghana	AFRO	0	0	0	36311	167215	0	1456	1
7/12/2022	GH	Ghana	AFRO	0	0	0	36311	167215	0	1456	1
7/13/2022	GH	Ghana	AFRO	0	0	0	36311	167215	0	1456	1
7/14/2022	GH	Ghana	AFRO	0	0	0	36311	167215	0	1456	1
7/15/2022	GH	Ghana	AFRO	0	0	0	36311	167215	0	1456	1
7/16/2022	GH	Ghana	AFRO	0	0	0	36311	167215	0	1456	1
7/17/2022	GH	Ghana	AFRO	0	0	0	36311	167215	0	1456	1
7/18/2022	GH	Ghana	AFRO	0	0	0	36311	167215	0	1456	1
7/19/2022	GH	Ghana	AFRO	0	0	0	36311	167215	0	1456	1
7/20/2022	GH	Ghana	AFRO	0	0	0	36311	167215	0	1456	1
7/21/2022	GH	Ghana	AFRO	0	0	0	36311	167215	0	1456	1
7/22/2022	GH	Ghana	AFRO	0	0	0	36311	167215	0	1456	1
7/23/2022	GH	Ghana	AFRO	0	0	0	36311	167215	0	1456	1
7/24/2022	GH	Ghana	AFRO	0	792	792	36311	168007	1	1457	1
7/25/2022	GH	Ghana	AFRO	0	0	0	34369	168007	0	1457	1
7/26/2022	GH	Ghana	AFRO	0	0	0	32427	168007	0	1457	1
7/27/2022	GH	Ghana	AFRO	0	0	0	30486	168007	0	1457	1
7/28/2022	GH	Ghana	AFRO	0	0	0	28544	168007	0	1457	1
7/29/2022	GH	Ghana	AFRO	0	120	120	26602	168127	0	1457	1
7/30/2022	GH	Ghana	AFRO	0	0	0	24661	168127	0	1457	1
7/31/2022	GH	Ghana	AFRO	0	0	0	22719	168127	0	1457	1
8/1/2022	GH	Ghana	AFRO	0	179	179	19474	168306	1	1458	1
8/2/2022	GH	Ghana	AFRO	0	0	0	16228	168306	0	1458	1
8/3/2022	GH	Ghana	AFRO	0	0	0	12982	168306	0	1458	1
8/4/2022	GH	Ghana	AFRO	0	0	0	9737	168306	0	1458	1
8/5/2022	GH	Ghana	AFRO	0	0	0	6491	168306	0	1458	1
8/6/2022	GH	Ghana	AFRO	0	44	44	3246	168350	0	1458	1
8/7/2022	GH	Ghana	AFRO	0	13	13	0	168363	0	1458	1
8/8/2022	GH	Ghana	AFRO	0	5	5	0	168368	0	1458	1
8/9/2022	GH	Ghana	AFRO	0	18	18	0	168386	0	1458	1
8/10/2022	GH	Ghana	AFRO	0	20	20	0	168406	0	1458	1
8/11/2022	GH	Ghana	AFRO	0	23	23	0	168429	1	1459	1
8/12/2022	GH	Ghana	AFRO	0	28	28	0	168457	0	1459	1
8/13/2022	GH	Ghana	AFRO	0	0	0	0	168457	0	1459	1
8/14/2022	GH	Ghana	AFRO	0	0	0	0	168457	0	1459	1
8/15/2022	GH	Ghana	AFRO	0	0	0	0	168457	0	1459	1
8/16/2022	GH	Ghana	AFRO	0	0	0	0	168457	0	1459	1
8/17/2022	GH	Ghana	AFRO	0	0	0	0	168457	0	1459	1
8/18/2022	GH	Ghana	AFRO	0	0	0	0	168457	0	1459	1
8/19/2022	GH	Ghana	AFRO	0	0	0	0	168457	0	1459	1
8/20/2022	GH	Ghana	AFRO	0	0	0	0	168457	0	1459	1
8/21/2022	GH	Ghana	AFRO	0	0	0	0	168457	0	1459	1
8/22/2022	GH	Ghana	AFRO	0	108	108	12043	168565	0	1459	1
8/23/2022	GH	Ghana	AFRO	0	0	0	24086	168565	0	1459	1
8/24/2022	GH	Ghana	AFRO	0	0	0	36129	168565	0	1459	1
8/25/2022	GH	Ghana	AFRO	0	0	0	48172	168565	0	1459	1
8/26/2022	GH	Ghana	AFRO	0	15	15	60215	168580	0	1459	1
8/27/2022	GH	Ghana	AFRO	0	0	0	72258	168580	0	1459	1
8/28/2022	GH	Ghana	AFRO	0	0	0	84301	168580	0	1459	1
8/29/2022	GH	Ghana	AFRO	0	0	0	73664	168580	0	1459	1
8/30/2022	GH	Ghana	AFRO	0	0	0	63027	168580	0	1459	1
8/31/2022	GH	Ghana	AFRO	0	0	0	52389	168580	0	1459	1
9/1/2022	GH	Ghana	AFRO	0	0	0	41752	168580	0	1459	1
9/2/2022	GH	Ghana	AFRO	0	36	36	31115	168616	0	1459	1
9/3/2022	GH	Ghana	AFRO	0	0	0	20477	168616	0	1459	1
9/4/2022	GH	Ghana	AFRO	0	0	0	9840	168616	0	1459	1
9/5/2022	GH	Ghana	AFRO	0	0	0	13476	168616	0	1459	1
9/6/2022	GH	Ghana	AFRO	0	0	0	17113	168616	0	1459	1
9/7/2022	GH	Ghana	AFRO	0	0	0	20749	168616	0	1459	1
9/8/2022	GH	Ghana	AFRO	0	0	0	24385	168616	0	1459	1
9/9/2022	GH	Ghana	AFRO	0	0	0	28021	168616	0	1459	1
9/10/2022	GH	Ghana	AFRO	0	0	0	31658	168616	0	1459	1
9/11/2022	GH	Ghana	AFRO	0	0	0	35294	168616	0	1459	1
9/12/2022	GH	Ghana	AFRO	0	59	59	31041	168675	0	1459	1
9/13/2022	GH	Ghana	AFRO	0	0	0	26789	168675	0	1459	1
9/14/2022	GH	Ghana	AFRO	0	0	0	22537	168675	0	1459	1
9/15/2022	GH	Ghana	AFRO	0	0	0	18284	168675	0	1459	1
9/16/2022	GH	Ghana	AFRO	0	0	0	14032	168675	0	1459	1
9/17/2022	GH	Ghana	AFRO	0	138	138	9779	168813	0	1459	1
9/18/2022	GH	Ghana	AFRO	0	0	0	5527	168813	0	1459	1
9/19/2022	GH	Ghana	AFRO	0	0	0	8346	168813	0	1459	1
9/20/2022	GH	Ghana	AFRO	0	0	0	11165	168813	0	1459	1
9/21/2022	GH	Ghana	AFRO	0	0	0	13984	168813	0	1459	1
9/22/2022	GH	Ghana	AFRO	0	0	0	16803	168813	0	1459	1
9/23/2022	GH	Ghana	AFRO	0	287	287	19622	169100	0	1459	1
9/24/2022	GH	Ghana	AFRO	0	0	0	22441	169100	0	1459	1
9/25/2022	GH	Ghana	AFRO	0	0	0	25260	169100	0	1459	1
9/26/2022	GH	Ghana	AFRO	0	0	0	25260	169100	0	1459	1
9/27/2022	GH	Ghana	AFRO	0	0	0	25260	169100	0	1459	1
9/28/2022	GH	Ghana	AFRO	0	285	285	25260	169385	0	1459	1
9/29/2022	GH	Ghana	AFRO	0	101	101	25260	169486	0	1459	1
9/30/2022	GH	Ghana	AFRO	0	83	83	25260	169569	0	1459	1
10/1/2022	GH	Ghana	AFRO	0	90	90	25260	169659	0	1459	1
10/2/2022	GH	Ghana	AFRO	0	26	26	25260	169685	0	1459	1
10/3/2022	GH	Ghana	AFRO	0	0	0	31006	169685	0	1459	1
10/4/2022	GH	Ghana	AFRO	0	0	0	36752	169685	0	1459	1
10/5/2022	GH	Ghana	AFRO	0	0	0	42498	169685	0	1459	1
10/6/2022	GH	Ghana	AFRO	0	0	0	48245	169685	0	1459	1
10/7/2022	GH	Ghana	AFRO	0	0	0	53991	169685	0	1459	1
10/8/2022	GH	Ghana	AFRO	0	0	0	59737	169685	0	1459	1
10/9/2022	GH	Ghana	AFRO	0	418	418	65483	170103	0	1459	1
10/10/2022	GH	Ghana	AFRO	0	16	16	57534	170119	0	1459	1
10/11/2022	GH	Ghana	AFRO	0	58	58	49585	170177	1	1460	1
10/12/2022	GH	Ghana	AFRO	0	0	0	41636	170177	0	1460	1
10/13/2022	GH	Ghana	AFRO	0	144	144	33687	170321	0	1460	1
10/14/2022	GH	Ghana	AFRO	0	0	0	25737	170321	0	1460	1
10/15/2022	GH	Ghana	AFRO	0	100	100	17788	170421	0	1460	1
10/16/2022	GH	Ghana	AFRO	0	0	0	9839	170421	0	1460	1
10/17/2022	GH	Ghana	AFRO	0	0	0	9839	170421	0	1460	1
10/18/2022	GH	Ghana	AFRO	0	0	0	9839	170421	0	1460	1
10/19/2022	GH	Ghana	AFRO	0	0	0	9839	170421	0	1460	1
10/20/2022	GH	Ghana	AFRO	0	152	152	9839	170573	0	1460	1
10/21/2022	GH	Ghana	AFRO	0	0	0	9839	170573	0	1460	1
10/22/2022	GH	Ghana	AFRO	0	0	0	9839	170573	0	1460	1
10/23/2022	GH	Ghana	AFRO	0	0	0	9839	170573	0	1460	1
10/24/2022	GH	Ghana	AFRO	0	0	0	9839	170573	0	1460	1
10/25/2022	GH	Ghana	AFRO	0	0	0	9839	170573	0	1460	1
10/26/2022	GH	Ghana	AFRO	0	134	134	9839	170707	0	1460	1
10/27/2022	GH	Ghana	AFRO	0	0	0	9839	170707	0	1460	1
10/28/2022	GH	Ghana	AFRO	0	0	0	9839	170707	0	1460	1
10/29/2022	GH	Ghana	AFRO	0	0	0	9839	170707	0	1460	1
10/30/2022	GH	Ghana	AFRO	0	0	0	9839	170707	0	1460	1
10/31/2022	GH	Ghana	AFRO	0	0	0	12963	170707	0	1460	1
11/1/2022	GH	Ghana	AFRO	0	187	187	16086	170894	0	1460	1
11/2/2022	GH	Ghana	AFRO	0	0	0	19210	170894	0	1460	1
11/3/2022	GH	Ghana	AFRO	0	0	0	22333	170894	0	1460	1
11/4/2022	GH	Ghana	AFRO	0	0	0	25456	170894	0	1460	1
11/5/2022	GH	Ghana	AFRO	0	0	0	28580	170894	0	1460	1
11/6/2022	GH	Ghana	AFRO	0	0	0	31703	170894	0	1460	1
11/7/2022	GH	Ghana	AFRO	0	0	0	31703	170894	0	1460	1
11/8/2022	GH	Ghana	AFRO	0	0	0	31703	170894	0	1460	1
11/9/2022	GH	Ghana	AFRO	0	0	0	31703	170894	0	1460	1
11/10/2022	GH	Ghana	AFRO	0	78	78	31703	170972	1	1461	1
11/11/2022	GH	Ghana	AFRO	0	0	0	31703	170972	0	1461	1
11/12/2022	GH	Ghana	AFRO	0	0	0	31703	170972	0	1461	1
11/13/2022	GH	Ghana	AFRO	0	0	0	31703	170972	0	1461	1
11/14/2022	GH	Ghana	AFRO	0	0	0	27853	170972	0	1461	1
11/15/2022	GH	Ghana	AFRO	0	0	0	24002	170972	0	1461	1
11/16/2022	GH	Ghana	AFRO	0	0	0	20152	170972	0	1461	1
11/17/2022	GH	Ghana	AFRO	0	0	0	16302	170972	0	1461	1
11/18/2022	GH	Ghana	AFRO	0	24	24	12451	170996	0	1461	1
11/19/2022	GH	Ghana	AFRO	0	0	0	8601	170996	0	1461	1
11/20/2022	GH	Ghana	AFRO	0	0	0	4750	170996	0	1461	1
11/21/2022	GH	Ghana	AFRO	0	13	13	4750	171009	0	1461	1
11/22/2022	GH	Ghana	AFRO	0	0	0	4750	171009	0	1461	1
11/23/2022	GH	Ghana	AFRO	0	0	0	4750	171009	0	1461	1
11/24/2022	GH	Ghana	AFRO	0	0	0	4750	171009	0	1461	1
11/25/2022	GH	Ghana	AFRO	0	0	0	4750	171009	0	1461	1
11/26/2022	GH	Ghana	AFRO	0	0	0	4750	171009	0	1461	1
11/27/2022	GH	Ghana	AFRO	0	0	0	4750	171009	0	1461	1
11/28/2022	GH	Ghana	AFRO	0	0	0	9492	171009	0	1461	1
11/29/2022	GH	Ghana	AFRO	0	9	9	14233	171018	0	1461	1
11/30/2022	GH	Ghana	AFRO	0	0	0	18974	171018	0	1461	1
12/1/2022	GH	Ghana	AFRO	0	0	0	23715	171018	0	1461	1
12/2/2022	GH	Ghana	AFRO	0	5	5	28456	171023	0	1461	1
12/3/2022	GH	Ghana	AFRO	0	0	0	33197	171023	0	1461	1
12/4/2022	GH	Ghana	AFRO	0	0	0	37938	171023	0	1461	1
12/5/2022	GH	Ghana	AFRO	0	0	0	37938	171023	0	1461	1
12/6/2022	GH	Ghana	AFRO	0	0	0	37938	171023	0	1461	1
12/7/2022	GH	Ghana	AFRO	0	0	0	37938	171023	0	1461	1
12/8/2022	GH	Ghana	AFRO	0	0	0	37938	171023	0	1461	1
12/9/2022	GH	Ghana	AFRO	0	8	8	37938	171031	0	1461	1
12/10/2022	GH	Ghana	AFRO	0	0	0	37938	171031	0	1461	1
12/11/2022	GH	Ghana	AFRO	0	0	0	37938	171031	0	1461	1
12/12/2022	GH	Ghana	AFRO	0	0	0	36532	171031	0	1461	1
12/13/2022	GH	Ghana	AFRO	0	0	0	35126	171031	0	1461	1
12/14/2022	GH	Ghana	AFRO	0	0	0	33719	171031	0	1461	1
12/15/2022	GH	Ghana	AFRO	0	0	0	32313	171031	0	1461	1
12/16/2022	GH	Ghana	AFRO	0	0	0	30907	171031	0	1461	1
12/17/2022	GH	Ghana	AFRO	0	7	7	29500	171038	0	1461	1
12/18/2022	GH	Ghana	AFRO	0	0	0	28094	171038	0	1461	1
12/19/2022	GH	Ghana	AFRO	0	0	0	28094	171038	0	1461	1
12/20/2022	GH	Ghana	AFRO	0	0	0	28094	171038	0	1461	1
12/21/2022	GH	Ghana	AFRO	0	0	0	28094	171038	0	1461	1
12/22/2022	GH	Ghana	AFRO	0	0	0	28094	171038	0	1461	1
12/23/2022	GH	Ghana	AFRO	0	0	0	28094	171038	0	1461	1
12/24/2022	GH	Ghana	AFRO	0	0	0	28094	171038	0	1461	1
12/25/2022	GH	Ghana	AFRO	0	0	0	28094	171038	0	1461	1
12/26/2022	GH	Ghana	AFRO	0	10	10	28094	171048	0	1461	1
12/27/2022	GH	Ghana	AFRO	0	0	0	28094	171048	0	1461	1
12/28/2022	GH	Ghana	AFRO	0	0	0	28094	171048	0	1461	1
12/29/2022	GH	Ghana	AFRO	0	0	0	28094	171048	0	1461	1
12/30/2022	GH	Ghana	AFRO	0	0	0	28094	171048	0	1461	1
12/31/2022	GH	Ghana	AFRO	0	0	0	28094	171048	0	1461	1
1/1/2023	GH	Ghana	AFRO	0	17	17	28094	171065	0	1461	1
1/2/2023	GH	Ghana	AFRO	0	0	0	28094	171065	0	1461	1
1/3/2023	GH	Ghana	AFRO	0	5	5	28094	171070	0	1461	1
1/4/2023	GH	Ghana	AFRO	0	0	0	28094	171070	0	1461	1
1/5/2023	GH	Ghana	AFRO	0	0	0	28094	171070	0	1461	1
1/6/2023	GH	Ghana	AFRO	0	0	0	28094	171070	0	1461	1
1/7/2023	GH	Ghana	AFRO	0	0	0	28094	171070	0	1461	1
1/8/2023	GH	Ghana	AFRO	0	0	0	28094	171070	0	1461	1
1/9/2023	GH	Ghana	AFRO	0	18	18	28094	171088	1	1462	1
1/10/2023	GH	Ghana	AFRO	0	0	0	28094	171088	0	1462	1
1/11/2023	GH	Ghana	AFRO	0	0	0	28094	171088	0	1462	1
1/12/2023	GH	Ghana	AFRO	0	0	0	28094	171088	0	1462	1
1/13/2023	GH	Ghana	AFRO	0	0	0	28094	171088	0	1462	1
1/14/2023	GH	Ghana	AFRO	0	0	0	28094	171088	0	1462	1
1/15/2023	GH	Ghana	AFRO	0	0	0	28094	171088	0	1462	1
1/16/2023	GH	Ghana	AFRO	0	11	11		171099	0	1462	1
1/17/2023	GH	Ghana	AFRO	0	0	0		171099	0	1462	1
1/18/2023	GH	Ghana	AFRO	0	3	3		171102	0	1462	1
1/19/2023	GH	Ghana	AFRO	0	0	0		171102	0	1462	1
1/20/2023	GH	Ghana	AFRO	0	0	0		171102	0	1462	1
1/21/2023	GH	Ghana	AFRO	0	0	0		171102	0	1462	1
1/22/2023	GH	Ghana	AFRO	0	0	0		171102	0	1462	1
1/23/2023	GH	Ghana	AFRO	0	10	10		171112	0	1462	1
1/24/2023	GH	Ghana	AFRO	0	0	0		171112	0	1462	1
1/25/2023	GH	Ghana	AFRO	0	0	0		171112	0	1462	1
1/26/2023	GH	Ghana	AFRO	0	0	0		171112	0	1462	1
1/27/2023	GH	Ghana	AFRO	0	0	0		171112	0	1462	1
1/28/2023	GH	Ghana	AFRO	0	0	0		171112	0	1462	1
1/29/2023	GH	Ghana	AFRO	0	0	0		171112	0	1462	1
1/30/2023	GH	Ghana	AFRO	0	0	0		171112	0	1462	1
1/31/2023	GH	Ghana	AFRO	0	0	0		171112	0	1462	1
2/1/2023	GH	Ghana	AFRO	0	0	0		171112	0	1462	1
